# Supplementary material for: Silenced LINC01134 Enhances Oxaliplatin Sensitivity by Facilitating Ferroptosis Through GPX4 in Hepatocarcinoma
Source: Front Oncol. 2022 Jul 8;12:939605. doi: 10.3389/fonc.2022.939605 (PMC9304856; doi:10.3389/fonc.2022.939605)
Supplement: Supplementary file 1 [file DataSheet_1.zip]

Archive with 7 entries (7 files):
- Apoptosis/3A-LINC01134 silencers (b).fcs
- Apoptosis/3A-LINC01134 silencers+GPX4 (c).fcs
- Apoptosis/3A-Scrambled (a).fcs
- Apoptosis/3C-LINC01134 silencers (b).fcs
- Apoptosis/3C-LINC01134 silencers + RSL3 (d).fcs
- Apoptosis/3C-Scrambled (a).fcs
- Apoptosis/3C-Scrambled + RSL3 (c).fcs
