# Supplementary material for: Silenced LINC01134 Enhances Oxaliplatin Sensitivity by Facilitating Ferroptosis Through GPX4 in Hepatocarcinoma
Source: Front Oncol. 2022 Jul 8;12:939605. doi: 10.3389/fonc.2022.939605 (PMC9304856; doi:10.3389/fonc.2022.939605)
Supplement: Supplementary file 2 [file DataSheet_2.zip]

Archive with 16 entries (16 files):
- ROS and Lipid ROS/B-HepG2-LINC01134 silencers + DMSO.fcs
- ROS and Lipid ROS/B-HepG2-LINC01134 silencers + RSL3.fcs
- ROS and Lipid ROS/B-HepG2-Scrambled + DMSO.fcs
- ROS and Lipid ROS/B-HepG2-Scrambled + RSL3.fcs
- ROS and Lipid ROS/B-Huh7-LINC 01134 silencers + DMSO.fcs
- ROS and Lipid ROS/B-Huh7-LINC 01134 silencers + RSL3.fcs
- ROS and Lipid ROS/B-Huh7-Scrambled + DMSO.fcs
- ROS and Lipid ROS/B-Huh7-Scrambled +RSL3.fcs
- ROS and Lipid ROS/C-HepG2-LINC01134 silencers + DMSO.fcs
- ROS and Lipid ROS/C-HepG2-LINC01134 silencers + RSL3.fcs
- ROS and Lipid ROS/C-HepG2-Scrambled + DMSO.fcs
- ROS and Lipid ROS/C-HepG2-Scrambled + RSL3.fcs
- ROS and Lipid ROS/C-Huh7-LINC 01134 silencers + RSL3.fcs
- ROS and Lipid ROS/C-Huh7-LINC01134 silencers + DMSO.fcs
- ROS and Lipid ROS/C-Huh-7-Scrambled + DMSO.fcs
- ROS and Lipid ROS/C-Huh-7-Scrambled + RSL3.fcs
