# Supplementary material for: Silenced LINC01134 Enhances Oxaliplatin Sensitivity by Facilitating Ferroptosis Through GPX4 in Hepatocarcinoma
Source: Front Oncol. 2022 Jul 8;12:939605. doi: 10.3389/fonc.2022.939605 (PMC9304856; doi:10.3389/fonc.2022.939605)
Supplement: Supplementary file 6 [file Table_1.xls]

## Sheet: Figure 1
Figure 1F	EV (1)	LINC01134(2)	LINC00339 (3)	LINC01006 (4)
Relative GPX4 mRNA levels	1	2.52	1.13	1.06
	1	2.35	1.23	1.14
	1	2.13	1.15	1.08
Figure 1G-HepG2				Figure-1G-Huh-7
silencers	Scrambled	LINC01134		silencers	Scrambled	LINC01134
Relative LINC01134 level	1	0.292		Relative LINC01134 level	1	0.368
	1	0.356			1	0.412
	1	0.384			1	0.447

## Sheet: Figure 2
Figure 2A-HepG2		Scrambled	Scrambled	Scrambled	LINC01134 silencers	LINC01134 silencers	LINC01134 silencers		Figure-2A-Huh-7		Scrambled	Scrambled	Scrambled	LINC01134 silencers	LINC01134 silencers	LINC01134 silencers
Relative Cell Number（% of DMSO）	DMSO	100	100	100	100	100	100		Relative Cell Number（% of DMSO）	DMSO	100	100	100	100	100	100
	Fer-1	111	103	107	109	102	103			Fer-1	104	108	110	107	112	114
	Erastin	44	55	51	23	25	29			Erastin	56	59	62	37	34	29
	Erastin + Fer-1	91	85	79	87	81	80			Erastin + Fer-1	88	90	93	91	84	80
	RSL3	37	39	43	14	11	9			RSL3	44	47	40	10	17	12
	RSL3 + Fer-1	79	73	78	76	67	71			RSL3 + Fer-1	86	73	81	82	75	79
Figure 2B-HepG2		Scrambled	Scrambled	Scrambled	LINC01134 silencers	LINC01134 silencers	LINC01134 silencers		Figure-2B-Huh-7		Scrambled	Scrambled	Scrambled	LINC01134 silencers	LINC01134 silencers	LINC01134 silencers
ROS (/Scrambled + DMSO)	DMSO	1	1	1	1.03	1.12	1.05		ROS (/Scrambled + DMSO)	DMSO	1	1	1	0.93	1.02	1.08
	RSL3	2.13	2.47	2.65	4.15	3.58	3.79			RSL3	2.48	2.37	2.05	3.31	3.06	3.48
Figure 2C-HepG2		Scrambled	Scrambled	Scrambled	LINC01134 silencers	LINC01134 silencers	LINC01134 silencers		Figure-2C-Huh-7		Scrambled	Scrambled	Scrambled	LINC01134 silencers	LINC01134 silencers	LINC01134 silencers
Lipid ROS (/Scrambled + DMSO)	DMSO	1	1	1	1.06	1.13	1.2		Lipid ROS (/Scrambled + DMSO)	DMSO	1	1	1	1.05	1.13	1.07
	RSL3	2.95	3.21	3.16	4.45	5.17	5.02			RSL3	2.57	2.32	2.16	4.01	4.35	4.57
Figure 2D-HepG2		Scrambled	Scrambled	Scrambled	LINC01134 silencers	LINC01134 silencers	LINC01134 silencers		Figure-2D-Huh-7		Scrambled	Scrambled	Scrambled	LINC01134 silencers	LINC01134 silencers	LINC01134 silencers
MDA (/Scrambled + DMSO)	DMSO	1	1	1	1.24	1.12	1.25		MDA (/Scrambled + DMSO)	DMSO	1	1	1	1.15	1.1	1.19
	RSL3	1.66	1.78	1.81	2.55	2.47	2.76			RSL3	1.56	1.63	1.51	2.03	2.25	2.38
Figure 2E-HepG2		Scrambled	Scrambled	Scrambled	LINC01134 silencers	LINC01134 silencers	LINC01134 silencers		Figure-2E-Huh-7		Scrambled	Scrambled	Scrambled	LINC01134 silencers	LINC01134 silencers	LINC01134 silencers
GSH/GSSG (/Scrambled + DMSO)	DMSO	1	1	1	1.06	0.94	0.91		GSH/GSSG (/Scrambled + DMSO)	DMSO	1	1	1	0.89	0.93	0.96
	RSL3	0.52	0.47	0.55	0.24	0.26	0.3			RSL3	0.64	0.58	0.67	0.41	0.47	0.39

## Sheet: Figure 3
Figure 3B	Scrambled (a)	LINC01134 silencers (b)	LINC01134 silencers + GPX4 (c)
Colony number	225	158	276
	231	160	288
	245	142	256
Figure 3C	Scrambled (a)	LINC01134 silencers (b)	LINC01134 silencers + GPX4 (c)
Apoptosis cells(%)	13.42	25.53	11.35
	14.51	24.23	10.49
	13.02	23.5	13.57
Figure 3E	Scrambled (a)	LINC01134 silencers (b)	Scrambled + RSL3 (c)	LINC01134 silencers + RSL3 (d)
Colony number	256	204	166	79
	244	178	151	52
	261	192	159	59
Figure 3F	Scrambled (a)	LINC01134 silencers (b)	Scrambled + RSL3 (c)	LINC01134 silencers + RSL3 (d)
Apoptosis cells(%)	11.55	19.23	23.9	43.11
	10.54	17.51	22.23	39.7
	13.89	20.5	21.52	42.8

## Sheet: Figure 4,5
Figure 4B		EV	EV	EV	EV + LINC	EV + LINC	EV + LINC
Relative luciferase activity	0	0.960348	0.993714	1.04594	1.10128	0.957423	1.03996
	P0	0.88701	1.09377	1.01922	8.24904	9.18524	7.85088
	P1M	0.986172	0.884349	1.12948	8.26367	7.62822	7.13891
	P2M	1.14286	0.910173	0.94697	7.01732	6.72403	7.37121
	P3M	1.06965	0.970018	0.960332	1.71587	1.1928	1.48893
Figure 4C		PGL4.0	PGL4.0	PGL4.0	PGL4.0 GPX4 pro	PGL4.0 GPX4 pro	PGL4.0 GPX4 pro	PGL4.0 GPX4 pro-P3M	PGL4.0 GPX4 pro-P3M	PGL4.0 GPX4 pro-P3M
Relative luciferase activity	LINC- OXA-	0.91	1.02	1.07	2.98	3.17	3.4	1.34	0.92	1.01
	LINC+ OXA-	0.89	1.05	1.06	4.72	5.44	5.63	2.43	2.21	1.9
	LINC- OXA+	0.94	1.01	1.05	5.26	4.17	4.6	2.14	1.85	2.04
	LINC+ OXA+	0.85	1.02	1.13	9.18	8.3	8.9	2.53	2.81	3.15
Figure 4D		EV + PBS	EV + PBS	EV + PBS	LINC01134 + PBS	LINC01134 + PBS	LINC01134 + PBS	EV + OXA	EV + OXA	EV + OXA	LINC01134 + OXA	LINC01134 + OXA	LINC01134 + OXA
Percentage of input	GPX4 promoter-IgG	1	1	1	1	1	1	1	1	1	1	1	1
	GPX4 promoter-NRF2	2.76	2.42	2.67	8.35	7.54	7.28	6.44	6.78	6.1	14.52	13.16	12.57
	GPX4 upstream-NRF2	1.32	0.93	1.15	0.87	1.14	1.15	1.24	1.21	1.13	1.14	1.17	1.04
Figure 4E		EV	LINC	EV+AEM1	LINC+AEM1
Relative LINC01134 level		1	2.45	0.97	2.92
		1	3.03	1.04	2.79
		1	2.32	1.06	3.11
Figure 5A	LINC01134-Low	LINC01134-High			GPX4-Low	GPX4-High
GPX4-Low	61.3	25.5		NRF2-Low	67.2	39.8
GPX4-High	39.7	74.5		NRF2-High	32.8	61.2

## Sheet: Figure-S
Figure-S1I	EV (1)	LINC01134(2)	LINC00339 (3)	LINC01006 (4)
Relative GPX4 mRNA levels	1	2.67	1.24	1.42
	1	2.6	1.13	1.21
	1	2.48	1.35	1.4
Figure-S2A
silencers	Scrambled	LINC01134		silencers	Scrambled	LINC01134
Relative PTGS2 level	1	4.63		Relative PTGS2 level	1	3.45
HepG2	1	4.31		Huh-7	1	3.6
	1	5.47			1	3.78
Figure 2B-HepG2		Scrambled	Scrambled	Scrambled	LINC01134 siRNA2	LINC01134 siRNA2	LINC01134 siRNA2
Relative Cell Number（% of DMSO）	DMSO	100	100	100	100	100	100
	Fer-1	106	109	102	107	101	102
	Erastin	52	47	56	27	26	31
	Erastin + Fer-1	89	84	81	86	82	78
	RSL3	35	41	43	12	10	13
	RSL3 + Fer-1	83	74	75	78	69	72
Figure-2C-Huh-7		Scrambled	Scrambled	Scrambled	LINC01134 siRNA2	LINC01134 siRNA2	LINC01134 siRNA2
Relative Cell Number（% of DMSO）	DMSO	100	100	100	100	100	100
	Fer-1	103	104	108	105	109	111
	Erastin	58	60	63	40	37	34
	Erastin + Fer-1	87	93	95	92	88	83
	RSL3	46	49	42	15	19	21
	RSL3 + Fer-1	89	77	85	83	76	81
Figure 2D-HepG2		Scrambled	Scrambled	Scrambled	LINC01134 siRNA2	LINC01134 siRNA2	LINC01134 siRNA2		Figure-2D-Huh-7		Scrambled	Scrambled	Scrambled	LINC01134 siRNA2	LINC01134 siRNA2	LINC01134 siRNA2
MDA (/Scrambled + DMSO)	DMSO	1	1	1	1.3	1.17	1.26		MDA (/Scrambled + DMSO)	DMSO	1	1	1	1.05	1.11	1.17
	RSL3	1.92	1.76	1.85	2.79	2.9	2.74			RSL3	1.66	1.74	1.59	2.31	2.29	2.48
Figure 2E-HepG2		Scrambled	Scrambled	Scrambled	LINC01134 siRNA2	LINC01134 siRNA2	LINC01134 siRNA2		Figure-2E-Huh-7		Scrambled	Scrambled	Scrambled	LINC01134 siRNA2	LINC01134 siRNA2	LINC01134 siRNA2
GSH/GSSG (/Scrambled + DMSO)	DMSO	1	1	1	0.97	0.95	0.9		GSH/GSSG (/Scrambled + DMSO)	DMSO	1	1	1	0.98	0.95	0.93
	RSL3	0.56	0.51	0.58	0.28	0.31	0.34			RSL3	0.68	0.62	0.65	0.48	0.41	0.44
Figure-S3A	Scrambled (a)	LINC01134 silencers (b)	LINC01134 silencers + GPX4 (c)
Colony number	159	114	213
	177	105	201
	164	102	188
Figure-S3B	Scrambled (a)	LINC01134 silencers (b)	Scrambled + RSL3 (c)	LINC01134 silencers + RSL3 (d)
Colony number	180	143	129	48
	193	152	133	41
	201	137	120	53
Figure-S5A		EV + PBS	EV + PBS	EV + PBS	LINC01134 + PBS	LINC01134 + PBS	LINC01134 + PBS	EV + OXA	EV + OXA	EV + OXA	LINC01134 + OXA	LINC01134 + OXA	LINC01134 + OXA
Percentage of input	GPX4 promoter-IgG	1	1	1	1	1	1	1	1	1	1	1	1
	GPX4 promoter-NRF2	3.53	4.38	3.26	10.45	9.21	9.03	9.14	9.42	9.67	17.45	18.3	17.51
	GPX4 upstream-NRF2	1.42	0.83	1.25	0.93	1.34	1.21	1.31	1.18	1.1	1.24	1.11	1.16
Figure-S5B		EV + PBS	EV + PBS	EV + PBS	EV+AEM1	EV+AEM1	EV+AEM1
Percentage of input	GPX4 promoter-IgG	1	1	1	1	1	1
	GPX4 promoter-NRF2	2.73	2.85	2.76	1.15	1.21	1.1

## Sheet: curve
Figure 3-A							Figure 3-C
Scrambled (a)	OXA concentration（μM）						Scrambled (a)	OXA concentration（μM）
Cell viability (%)	0	1	1	1			Cell viability (%)	0	1	1	1
	2	0.896	0.889	0.923				2	0.937	0.952	0.91
	4	0.895	0.846	0.803				4	0.787	0.853	0.831
	8	0.731	0.714	0.682				8	0.782	0.771	0.706
	16	0.598	0.537	0.558				16	0.536	0.611	0.548
LINC silencers (b)	OXA concentration（μM）						LINC01134 silencers（b）	OXA concentration（μM）
Cell viability (%)	0	1	1	1			Cell viability (%)	0	1	1	1
	2	0.901	0.873	0.834				2	0.841	0.893	0.823
	4	0.681	0.613	0.672				4	0.652	0.708	0.65
	8	0.498	0.582	0.543				8	0.592	0.567	0.465
	16	0.343	0.366	0.29				16	0.298	0.373	0.386
LINC silencers + GPX4(c)	OXA concentration（μM）						Scrambled + RSL3（c）	OXA concentration（μM）
Cell viability (%)	0	1	1	1			Cell viability (%)	0	1	1	1
	2	0.938	0.954	0.966				2	0.816	0.753	0.784
	4	0.823	0.858	0.912				4	0.53	0.619	0.574
	8	0.735	0.776	0.824				8	0.414	0.526	0.493
	16	0.641	0.596	0.593				16	0.353	0.352	0.277
							LINC01134 silencers + RSL3 （d）	OXA concentration（μM）
							Cell viability (%)	0	1	1	1
								2	0.6	0.469	0.522
								4	0.303	0.219	0.321
								8	0.206	0.165	0.136
								16	0.143	0.092	0.114
Figure S2-A							Figure S2-B
Scrambled (a)	OXA concentration（μM）						Scrambled (a)	OXA concentration（μM）
Cell viability (%)	0	1	1	1			Cell viability (%)	0	1	1	1
	2	0.956	0.889	0.963				2	0.868	0.946	0.937
	4	0.795	0.716	0.673				4	0.743	0.829	0.803
	8	0.581	0.504	0.492				8	0.535	0.574	0.586
	16	0.308	0.357	0.328				16	0.416	0.341	0.328
LINC silencers (b)	OXA concentration（μM）						LINC01134 silencers（b）	OXA concentration（μM）
Cell viability (%)	0	1	1	1			Cell viability (%)	0	1	1	1
	2	0.753	0.853	0.772				2	0.852	0.805	0.769
	4	0.432	0.544	0.516				4	0.629	0.56	0.507
	8	0.359	0.343	0.295				8	0.365	0.297	0.344
	16	0.2	0.253	0.181				16	0.212	0.184	0.202
LINC silencers + GPX4 (c)	OXA concentration（μM）						Scrambled + RSL3（c）	OXA concentration（μM）
Cell viability (%)	0	1	1	1			Cell viability (%)	0	1	1	1
	2	0.925	0.964	0.979				2	0.706	0.665	0.744
	4	0.792	0.778	0.866				4	0.608	0.477	0.524
	8	0.557	0.628	0.562				8	0.273	0.286	0.213
	16	0.393	0.335	0.352				16	0.187	0.2	0.137
							LINC01134 silencers + RSL3 （d）	OXA concentration（μM）
							Cell viability (%)	0	1	1	1
								2	0.386	0.349	0.447
								4	0.213	0.209	0.15
								8	0.09	0.072	0.141
								16	0.087	0.063	0.104
	Figure S5-C							Figure S3-C
	OXA-S(a)	OXA concentration（μM）						Scrambled (a)	sorafenib concentration（μM）
	Cell viability (%)	0	1	1	1			Cell viability (%)	0	1	1	1
		2	0.89	0.923	0.914				2	0.935	0.903	0.88
		4	0.757	0.795	0.801				4	0.856	0.794	0.831
		8	0.521	0.553	0.562				6	0.704	0.743	0.632
		16	0.41	0.323	0.308				8	0.446	0.483	0.418
	OXA-R（b）	OXA concentration（μM）						LINC01134 silencers（b）	sorafenib concentration（μM）
	Cell viability (%)	0	1	1	1			Cell viability (%)	0	1	1	1
		2	0.972	0.963	0.95				2	0.846	0.866	0.892
		4	0.936	0.882	0.917				4	0.654	0.631	0.717
		8	0.821	0.83	0.85				6	0.512	0.537	0.448
		16	0.647	0.685	0.602				8	0.209	0.284	0.291
	OXA-R + LINC01134 silencers（c）	OXA concentration（μM）
	Cell viability (%)	0	1	1	1
		2	0.926	0.951	0.944			Figure S3-D
		4	0.878	0.867	0.841			Scrambled (a)	sorafenib concentration（μM）
		8	0.733	0.624	0.653			Cell viability (%)	0	1	1	1
		16	0.432	0.45	0.427				2	0.912	0.895	0.851
									4	0.744	0.782	0.835
	OXA-R + AEM1（d）	OXA concentration（μM）							6	0.545	0.497	0.573
	Cell viability (%)	0	1	1	1				8	0.404	0.437	0.376
		2	0.926	0.91	0.893
		4	0.833	0.819	0.715
		8	0.609	0.647	0.672			LINC01134 silencers（b）	sorafenib concentration（μM）
		16	0.46	0.367	0.404			Cell viability (%)	0	1	1	1
									2	0.831	0.857	0.872
									4	0.657	0.605	0.578
									6	0.304	0.369	0.351
									8	0.229	0.176	0.191
