# Supplementary material for: Silenced LINC01134 Enhances Oxaliplatin Sensitivity by Facilitating Ferroptosis Through GPX4 in Hepatocarcinoma
Source: Front Oncol. 2022 Jul 8;12:939605. doi: 10.3389/fonc.2022.939605 (PMC9304856; doi:10.3389/fonc.2022.939605)
Supplement: Supplementary file 7 [file Table_2.xls]

## Sheet: Figure 1
Figure 1F
Group statistics							Independent samples test
	handle	Number of cases	mean	STDEV	Standard error mean				Levene test for equality of variances		Mean equality of means t test
RNA level	EV (1)	3	1	0	0				F	Significance	t	freedom	Sig. (double tailed)	Mean difference	Standard error difference	Difference 95% confidence interval
	LINC01134(2)	3	2.3333	0.19553	0.11289											lower limit	upper limit
							RNA level	Assuming equal variance	5.166	0.085	-11.811	4	0	-1.33333	0.11289	-1.64677	-1.0199
								Equal variance is not assumed			-11.811	2	0.007	-1.33333	0.11289	-1.81907	-0.8476
Group statistics							Independent samples test
	handle	Number of cases	mean	STDEV	Standard error mean				Levene test for equality of variances		Mean equality of means t test
RNA level	EV (1)	3	1	0	0				F	Significance	t	freedom	Sig. (double tailed)	Mean difference	Standard error difference	Difference 95% confidence interval
	LINC00339 (3)	3	1.17	0.05292	0.03055											lower limit	upper limit
							RNA level	Assuming equal variance	12	0.026	-5.565	4	0.005	-0.17	0.03055	-0.25482	-0.08518
								Equal variance is not assumed			-5.565	2	0.031	-0.17	0.03055	-0.30145	-0.03855
Group statistics							Independent samples test
	handle	Number of cases	mean	STDEV	Standard error mean				Levene test for equality of variances		Mean equality of means t test
RNA level	EV (1)	3	1	0	0				F	Significance	t	freedom	Sig. (double tailed)	Mean difference	Standard error difference	Difference 95% confidence interval
	LINC01006 (4)	3	1.0933	0.04163	0.02404											lower limit	upper limit
							RNA level	Assuming equal variance	10.316	0.033	-3.883	4	0.018	-0.09333	0.02404	-0.16007	-0.0266
								Equal variance is not assumed			-3.883	2	0.06	-0.09333	0.02404	-0.19676	0.01009
Figure 1G-HepG2
Group statistics							Independent samples test
	handle	Number of cases	mean	STDEV	Standard error mean				Levene test for equality of variances		Mean equality of means t test
RNA level	Scrambled	3	1	0	0				F	Significance	t	freedom	Sig. (double tailed)	Mean difference	Standard error difference	Difference 95% confidence interval
	LINC01134 silencers	3	0.344	0.04716	0.02723											lower limit	upper limit
							RNA level	Assuming equal variance	8.557	0.043	24.093	4	0	0.656	0.02723	0.5804	0.7316
								Equal variance is not assumed			24.093	2	0.002	0.656	0.02723	0.53885	0.77315
Figure-1G-Huh-7
Group statistics							Independent samples test
	handle	Number of cases	mean	STDEV	Standard error mean				Levene test for equality of variances		Mean equality of means t test
RNA level	Scrambled	3	1	0	0				F	Significance	t	freedom	Sig. (double tailed)	Mean difference	Standard error difference	Difference 95% confidence interval
	LINC01134 silencers	3	0.409	0.03959	0.02285											lower limit	upper limit
							RNA level	Assuming equal variance	5.022	0.089	25.859	4	0	0.591	0.02285	0.52755	0.65445
								Equal variance is not assumed			25.859	2	0.001	0.591	0.02285	0.49266	0.68934

## Sheet: Figure 2
Figure 2A-HepG2
Group statistics								Independent samples test
	handle	Number of cases	mean	STDEV	Standard error mean					Levene test for equality of variances		Mean equality of means t test
Number	Scrambled-Fer-1	3	107	4	2.3094					F	Significance	t	freedom	Sig. (double tailed)	Mean difference	Standard error difference	Difference 95% confidence interval
	LINC01134 silencers-Fer-1	3	104.667	3.78594	2.18581												lower limit	upper limit
								Number	Assuming equal variance	0.021	0.892	0.734	4	0.504	2.33333	3.1798	-6.4952	11.1619
									Equal variance is not assumed			0.734	3.988	0.504	2.33333	3.1798	-6.50572	11.1724
Group statistics								Independent samples test
	handle	Number of cases	mean	STDEV	Standard error mean					Levene test for equality of variances		Mean equality of means t test
Number	Scrambled-Erastin	3	50	5.56776	3.21455					F	Significance	t	freedom	Sig. (double tailed)	Mean difference	Standard error difference	Difference 95% confidence interval
	LINC01134 silencers-Erastin	3	25.6667	3.05505	1.76383												lower limit	upper limit
								Number	Assuming equal variance	1.062	0.361	6.636	4	0.003	24.3333	3.66667	14.153	34.5136
									Equal variance is not assumed			6.636	3.104	0.006	24.3333	3.66667	12.8829	35.7838
Group statistics								Independent samples test
	handle	Number of cases	mean	STDEV	Standard error mean					Levene test for equality of variances		Mean equality of means t test
Number	Scrambled-Erastin + Fer-1	3	85	6	3.4641					F	Significance	t	freedom	Sig. (double tailed)	Mean difference	Standard error difference	Difference 95% confidence interval
	LINC01134 silencers-Erastin + Fer-1	3	82.6667	3.78594	2.18581												lower limit	upper limit
								Number	Assuming equal variance	0.268	0.632	0.57	4	0.599	2.33333	4.09607	-9.03918	13.7058
									Equal variance is not assumed			0.57	3.375	0.605	2.33333	4.09607	-9.92048	14.5871
Group statistics								Independent samples test
	handle	Number of cases	mean	STDEV	Standard error mean					Levene test for equality of variances		Mean equality of means t test
Number	Scrambled-RSL3	3	39.6667	3.05505	1.76383					F	Significance	t	freedom	Sig. (double tailed)	Mean difference	Standard error difference	Difference 95% confidence interval
	LINC01134 silencers-RSL3	3	11.3333	2.51661	1.45297												lower limit	upper limit
								Number	Assuming equal variance	0.168	0.703	12.399	4	0	28.3333	2.28522	21.9886	34.6781
									Equal variance is not assumed			12.399	3.859	0	28.3333	2.28522	21.8957	34.7709
Group statistics								Independent samples test
	handle	Number of cases	mean	STDEV	Standard error mean					Levene test for equality of variances		Mean equality of means t test
Number	Scrambled-RSL3 + Fer-1	3	76.6667	3.21455	1.85592					F	Significance	t	freedom	Sig. (double tailed)	Mean difference	Standard error difference	Difference 95% confidence interval
	LINC01134 silencers-RSL3 + Fer-1	3	71.3333	4.50925	2.60342												lower limit	upper limit
								Number	Assuming equal variance	0.186	0.689	1.668	4	0.171	5.33333	3.19722	-3.54358	14.2102
									Equal variance is not assumed			1.668	3.616	0.178	5.33333	3.19722	-3.92852	14.5952
Figure-2A-Huh-7
Group statistics								Independent samples test
	handle	Number of cases	mean	STDEV	Standard error mean					Levene test for equality of variances		Mean equality of means t test
Number	Scrambled-Fer-1	3	107.333	3.05505	1.76383					F	Significance	t	freedom	Sig. (double tailed)	Mean difference	Standard error difference	Difference 95% confidence interval
	LINC01134 silencers-Fer-1	3	111	3.60555	2.08167												lower limit	upper limit
								Number	Assuming equal variance	0.139	0.728	-1.344	4	0.25	-3.66667	2.72845	-11.2421	3.90873
									Equal variance is not assumed			-1.344	3.895	0.252	-3.66667	2.72845	-11.3233	3.98994
Group statistics								Independent samples test
	handle	Number of cases	mean	STDEV	Standard error mean					Levene test for equality of variances		Mean equality of means t test
Number	Scrambled-Erastin	3	59	3	1.73205					F	Significance	t	freedom	Sig. (double tailed)	Mean difference	Standard error difference	Difference 95% confidence interval
	LINC01134 silencers-Erastin	3	33.3333	4.04145	2.33333												lower limit	upper limit
								Number	Assuming equal variance	0.348	0.587	8.833	4	0.001	25.6667	2.90593	17.5985	33.7348
									Equal variance is not assumed			8.833	3.691	0.001	25.6667	2.90593	17.3248	34.0086
Group statistics								Independent samples test
	handle	Number of cases	mean	STDEV	Standard error mean					Levene test for equality of variances		Mean equality of means t test
Number	Scrambled-Erastin + Fer-1	3	90.3333	2.51661	1.45297					F	Significance	t	freedom	Sig. (double tailed)	Mean difference	Standard error difference	Difference 95% confidence interval
	LINC01134 silencers-Erastin + Fer-1	3	85	5.56776	3.21455												lower limit	upper limit
								Number	Assuming equal variance	1.724	0.259	1.512	4	0.205	5.33333	3.52767	-4.46104	15.1277
									Equal variance is not assumed			1.512	2.784	0.235	5.33333	3.52767	-6.40128	17.0679
Group statistics								Independent samples test
	handle	Number of cases	mean	STDEV	Standard error mean					Levene test for equality of variances		Mean equality of means t test
Number	Scrambled-RSL3	3	43.6667	3.51188	2.02759					F	Significance	t	freedom	Sig. (double tailed)	Mean difference	Standard error difference	Difference 95% confidence interval
	LINC01134 silencers-RSL3	3	13	3.60555	2.08167												lower limit	upper limit
								Number	Assuming equal variance	0.026	0.88	10.553	4	0	30.6667	2.90593	22.5985	38.7348
									Equal variance is not assumed			10.553	3.997	0	30.6667	2.90593	22.5963	38.737
Group statistics								Independent samples test
	handle	Number of cases	mean	STDEV	Standard error mean					Levene test for equality of variances		Mean equality of means t test
Number	Scrambled-RSL3 + Fer-1	3	80	6.55744	3.78594					F	Significance	t	freedom	Sig. (double tailed)	Mean difference	Standard error difference	Difference 95% confidence interval
	LINC01134 silencers-RSL3 + Fer-1	3	78.6667	3.51188	2.02759												lower limit	upper limit
								Number	Assuming equal variance	1.081	0.357	0.31	4	0.772	1.33333	4.2947	-10.5907	13.2573
									Equal variance is not assumed			0.31	3.06	0.776	1.33333	4.2947	-12.1838	14.8504
Figure 2B-HepG2
Group statistics								Independent samples test
	handle	Number of cases	mean	STDEV	Standard error mean					Levene test for equality of variances		Mean equality of means t test
ROS	Scrambled-DMSO	3	1	0	0					F	Significance	t	freedom	Sig. (double tailed)	Mean difference	Standard error difference	Difference 95% confidence interval
	LINC01134 silencers-DMSO	3	1.0667	0.04726	0.02728												lower limit	upper limit
								ROS	Assuming equal variance	11.253	0.028	-2.443	4	0.071	-0.06667	0.02728	-0.14242	0.00909
									Equal variance is not assumed			-2.443	2	0.135	-0.06667	0.02728	-0.18406	0.05073
Group statistics								Independent samples test
	handle	Number of cases	mean	STDEV	Standard error mean					Levene test for equality of variances		Mean equality of means t test
ROS	Scrambled-RSL3	3	2.4167	0.26407	0.15246					F	Significance	t	freedom	Sig. (double tailed)	Mean difference	Standard error difference	Difference 95% confidence interval
	LINC01134 silencers-RSL3	3	3.84	0.28827	0.16643												lower limit	upper limit
								ROS	Assuming equal variance	0.021	0.891	-6.306	4	0.003	-1.42333	0.22571	-2.05	-0.79667
									Equal variance is not assumed			-6.306	3.97	0.003	-1.42333	0.22571	-2.0519	-0.79477
Figure-2B-Huh-7
Group statistics								Independent samples test
	handle	Number of cases	mean	STDEV	Standard error mean					Levene test for equality of variances		Mean equality of means t test
ROS	Scrambled-DMSO	3	1	0	0					F	Significance	t	freedom	Sig. (double tailed)	Mean difference	Standard error difference	Difference 95% confidence interval
	LINC01134 silencers-DMSO	3	1.01	0.0755	0.04359												lower limit	upper limit
								ROS	Assuming equal variance	5.953	0.071	-0.229	4	0.83	-0.01	0.04359	-0.13102	0.11102
									Equal variance is not assumed			-0.229	2	0.84	-0.01	0.04359	-0.19755	0.17755
Group statistics								Independent samples test
	handle	Number of cases	mean	STDEV	Standard error mean					Levene test for equality of variances		Mean equality of means t test
ROS	Scrambled-RSL3	3	2.3	0.22338	0.12897					F	Significance	t	freedom	Sig. (double tailed)	Mean difference	Standard error difference	Difference 95% confidence interval
	LINC01134 silencers-RSL3	3	3.2833	0.21127	0.12197												lower limit	upper limit
								ROS	Assuming equal variance	0.048	0.837	-5.539	4	0.005	-0.98333	0.17751	-1.47619	-0.49048
									Equal variance is not assumed			-5.539	3.988	0.005	-0.98333	0.17751	-1.47679	-0.48987
Figure 2C-HepG2
Group statistics								Independent samples test
	handle	Number of cases	mean	STDEV	Standard error mean					Levene test for equality of variances		Mean equality of means t test
Lipid ROS	Scrambled-DMSO	3	1	0	0					F	Significance	t	freedom	Sig. (double tailed)	Mean difference	Standard error difference	Difference 95% confidence interval
	LINC01134 silencers-DMSO	3	1.13	0.07	0.04041												lower limit	upper limit
								Lipid ROS	Assuming equal variance	4	0.116	-3.217	4	0.032	-0.13	0.04041	-0.24221	-0.01779
									Equal variance is not assumed			-3.217	2	0.085	-0.13	0.04041	-0.30389	0.04389
Group statistics								Independent samples test
	handle	Number of cases	mean	STDEV	Standard error mean					Levene test for equality of variances		Mean equality of means t test
Lipid ROS	Scrambled-RSL3	3	3.1067	0.13796	0.07965					F	Significance	t	freedom	Sig. (double tailed)	Mean difference	Standard error difference	Difference 95% confidence interval
	LINC01134 silencers-RSL3	3	4.88	0.37987	0.21932												lower limit	upper limit
								Lipid ROS	Assuming equal variance	4.203	0.11	-7.6	4	0.002	-1.77333	0.23333	-2.42117	-1.1255
									Equal variance is not assumed			-7.6	2.519	0.008	-1.77333	0.23333	-2.60303	-0.94363
Figure-2C-Huh-7
Group statistics								Independent samples test
	handle	Number of cases	mean	STDEV	Standard error mean					Levene test for equality of variances		Mean equality of means t test
Lipid ROS	Scrambled-DMSO	3	1	0	0					F	Significance	t	freedom	Sig. (double tailed)	Mean difference	Standard error difference	Difference 95% confidence interval
	LINC01134 silencers-DMSO	3	1.0833	0.04163	0.02404												lower limit	upper limit
								Lipid ROS	Assuming equal variance	10.316	0.033	-3.467	4	0.026	-0.08333	0.02404	-0.15007	-0.0166
									Equal variance is not assumed			-3.467	2	0.074	-0.08333	0.02404	-0.18676	0.02009
Group statistics								Independent samples test
	handle	Number of cases	mean	STDEV	Standard error mean					Levene test for equality of variances		Mean equality of means t test
Lipid ROS	Scrambled-RSL3	3	2.35	0.20664	0.1193					F	Significance	t	freedom	Sig. (double tailed)	Mean difference	Standard error difference	Difference 95% confidence interval
	LINC01134 silencers-RSL3	3	4.31	0.28213	0.16289												lower limit	upper limit
								Lipid ROS	Assuming equal variance	0.284	0.622	-9.707	4	0.001	-1.96	0.20191	-2.52059	-1.39941
									Equal variance is not assumed			-9.707	3.666	0.001	-1.96	0.20191	-2.5413	-1.3787
Figure 2D-HepG2
Group statistics								Independent samples test
	handle	Number of cases	mean	STDEV	Standard error mean					Levene test for equality of variances		Mean equality of means t test
MDA	Scrambled-DMSO	3	1	0	0					F	Significance	t	freedom	Sig. (double tailed)	Mean difference	Standard error difference	Difference 95% confidence interval
	LINC01134 silencers-DMSO	3	1.2033	0.07234	0.04177												lower limit	upper limit
								MDA	Assuming equal variance	15.337	0.017	-4.868	4	0.008	-0.20333	0.04177	-0.3193	-0.08737
									Equal variance is not assumed			-4.868	2	0.04	-0.20333	0.04177	-0.38304	-0.02363
Group statistics								Independent samples test
	handle	Number of cases	mean	STDEV	Standard error mean					Levene test for equality of variances		Mean equality of means t test
MDA	Scrambled-RSL3	3	1.75	0.07937	0.04583					F	Significance	t	freedom	Sig. (double tailed)	Mean difference	Standard error difference	Difference 95% confidence interval
	LINC01134 silencers-RSL3	3	2.5933	0.14978	0.08647												lower limit	upper limit
								MDA	Assuming equal variance	1.628	0.271	-8.617	4	0.001	-0.84333	0.09787	-1.11505	-0.57161
									Equal variance is not assumed			-8.617	3.041	0.003	-0.84333	0.09787	-1.15241	-0.53425
Figure-2D-Huh-7
Group statistics								Independent samples test
	handle	Number of cases	mean	STDEV	Standard error mean					Levene test for equality of variances		Mean equality of means t test
MDA	Scrambled-DMSO	3	1	0	0					F	Significance	t	freedom	Sig. (double tailed)	Mean difference	Standard error difference	Difference 95% confidence interval
	LINC01134 silencers-DMSO	3	1.1467	0.04509	0.02603												lower limit	upper limit
								MDA	Assuming equal variance	4.994	0.089	-5.634	4	0.005	-0.14667	0.02603	-0.21895	-0.07438
									Equal variance is not assumed			-5.634	2	0.03	-0.14667	0.02603	-0.25868	-0.03465
Group statistics								Independent samples test
	handle	Number of cases	mean	STDEV	Standard error mean					Levene test for equality of variances		Mean equality of means t test
MDA	Scrambled-RSL3	3	1.5667	0.06028	0.0348					F	Significance	t	freedom	Sig. (double tailed)	Mean difference	Standard error difference	Difference 95% confidence interval
	LINC01134 silencers-RSL3	3	2.22	0.17692	0.10214												lower limit	upper limit
								MDA	Assuming equal variance	2.611	0.181	-6.054	4	0.004	-0.65333	0.10791	-0.95294	-0.35373
									Equal variance is not assumed			-6.054	2.458	0.016	-0.65333	0.10791	-1.04381	-0.26285
Figure 2E-HepG2
Group statistics								Independent samples test
	handle	Number of cases	mean	STDEV	Standard error mean					Levene test for equality of variances		Mean equality of means t test
GSH/GSSG	Scrambled-DMSO	3	1	0	0					F	Significance	t	freedom	Sig. (double tailed)	Mean difference	Standard error difference	Difference 95% confidence interval
	LINC01134 silencers-DMSO	3	0.97	0.07937	0.04583												lower limit	upper limit
								GSH/GSSG	Assuming equal variance	12	0.026	0.655	4	0.548	0.03	0.04583	-0.09723	0.15723
									Equal variance is not assumed			0.655	2	0.58	0.03	0.04583	-0.16717	0.22717
Group statistics								Independent samples test
	handle	Number of cases	mean	STDEV	Standard error mean					Levene test for equality of variances		Mean equality of means t test
GSH/GSSG	Scrambled-RSL3	3	0.5133	0.04041	0.02333					F	Significance	t	freedom	Sig. (double tailed)	Mean difference	Standard error difference	Difference 95% confidence interval
	LINC01134 silencers-RSL3	3	0.2667	0.03055	0.01764												lower limit	upper limit
								GSH/GSSG	Assuming equal variance	0.232	0.655	8.433	4	0.001	0.24667	0.02925	0.16546	0.32788
									Equal variance is not assumed			8.433	3.723	0.001	0.24667	0.02925	0.16302	0.33032
Figure-2E-Huh-7
Group statistics								Independent samples test
	handle	Number of cases	mean	STDEV	Standard error mean					Levene test for equality of variances		Mean equality of means t test
GSH/GSSG	Scrambled-DMSO	3	1	0	0					F	Significance	t	freedom	Sig. (double tailed)	Mean difference	Standard error difference	Difference 95% confidence interval
	LINC01134 silencers-DMSO	3	0.9267	0.03512	0.02028												lower limit	upper limit
								GSH/GSSG	Assuming equal variance	5.319	0.082	3.617	4	0.022	0.07333	0.02028	0.01704	0.12963
									Equal variance is not assumed			3.617	2	0.069	0.07333	0.02028	-0.01391	0.16057
Group statistics								Independent samples test
	handle	Number of cases	mean	STDEV	Standard error mean					Levene test for equality of variances		Mean equality of means t test
GSH/GSSG	Scrambled-RSL3	3	0.63	0.04583	0.02646					F	Significance	t	freedom	Sig. (double tailed)	Mean difference	Standard error difference	Difference 95% confidence interval
	LINC01134 silencers-RSL3	3	0.4233	0.04163	0.02404												lower limit	upper limit
								GSH/GSSG	Assuming equal variance	0.021	0.892	5.782	4	0.004	0.20667	0.03575	0.10742	0.30591
									Equal variance is not assumed			5.782	3.964	0.005	0.20667	0.03575	0.10706	0.30627

## Sheet: Figure 3
Figure 3B
Group statistics							Independent samples test
	handle	Number of cases	mean	STDEV	Standard error mean				Levene test for equality of variances		Mean equality of means t test
Colony number	Scrambled (a)	3	233.667	10.2632	5.92546				F	Significance	t	freedom	Sig. (double tailed)	Mean difference	Standard error difference	Difference 95% confidence interval
	LINC01134 silencers (b)	3	153.333	9.86577	5.696											lower limit	upper limit
							Colony number	Assuming equal variance	0	1	9.774	4	0.001	80.3333	8.21922	57.5131	103.154
								Equal variance is not assumed			9.774	3.994	0.001	80.3333	8.21922	57.4991	103.168
Group statistics							Independent samples test
	handle	Number of cases	mean	STDEV	Standard error mean				Levene test for equality of variances		Mean equality of means t test
Colony number	Scrambled (a)	3	233.667	10.2632	5.92546				F	Significance	t	freedom	Sig. (double tailed)	Mean difference	Standard error difference	Difference 95% confidence interval
	LINC01134 silencers + GPX4 (c)	3	273.333	16.1658	9.33333											lower limit	upper limit
							Colony number	Assuming equal variance	0.594	0.484	-3.588	4	0.023	-39.6667	11.0554	-70.3614	-8.97191
								Equal variance is not assumed			-3.588	3.387	0.03	-39.6667	11.0554	-72.6818	-6.65148
Figure 3C
Group statistics							Independent samples test
	handle	Number of cases	mean	STDEV	Standard error mean				Levene test for equality of variances		Mean equality of means t test
Apoptosis	Scrambled (a)	3	13.65	0.77117	0.44523				F	Significance	t	freedom	Sig. (double tailed)	Mean difference	Standard error difference	Difference 95% confidence interval
	LINC01134 silencers (b)	3	24.42	1.02825	0.59366											lower limit	upper limit
							Apoptosis	Assuming equal variance	0.247	0.645	-14.513	4	0	-10.77	0.74207	-12.8303	-8.70969
								Equal variance is not assumed			-14.513	3.709	0	-10.77	0.74207	-12.8956	-8.64438
Group statistics							Independent samples test
	handle	Number of cases	mean	STDEV	Standard error mean				Levene test for equality of variances		Mean equality of means t test
Apoptosis	Scrambled (a)	3	13.65	0.77117	0.44523				F	Significance	t	freedom	Sig. (double tailed)	Mean difference	Standard error difference	Difference 95% confidence interval
	LINC01134 silencers + GPX4 (c)	3	11.8033	1.58926	0.91756											lower limit	upper limit
							Apoptosis	Assuming equal variance	2.005	0.23	1.811	4	0.144	1.84667	1.01987	-0.98496	4.67829
								Equal variance is not assumed			1.811	2.892	0.171	1.84667	1.01987	-1.46845	5.16178
Figure 3E
Group statistics							Independent samples test
	handle	Number of cases	mean	STDEV	Standard error mean				Levene test for equality of variances		Mean equality of means t test
Colony number	Scrambled (a)	3	253.667	8.73689	5.04425				F	Significance	t	freedom	Sig. (double tailed)	Mean difference	Standard error difference	Difference 95% confidence interval
	LINC01134 silencers (b)	3	191.333	13.0128	7.51295											lower limit	upper limit
							Colony number	Assuming equal variance	0.276	0.627	6.888	4	0.002	62.3333	9.04925	37.2086	87.4581
								Equal variance is not assumed			6.888	3.499	0.004	62.3333	9.04925	35.7228	88.9438
Group statistics							Independent samples test
	handle	Number of cases	mean	STDEV	Standard error mean				Levene test for equality of variances		Mean equality of means t test
Colony number	Scrambled (a)	3	253.667	8.73689	5.04425				F	Significance	t	freedom	Sig. (double tailed)	Mean difference	Standard error difference	Difference 95% confidence interval
	Scrambled + RSL3 (c)	3	158.667	7.50555	4.33333											lower limit	upper limit
							Colony number	Assuming equal variance	0.171	0.7	14.286	4	0	95	6.64998	76.5367	113.463
								Equal variance is not assumed			14.286	3.911	0	95	6.64998	76.37	113.63
Group statistics							Independent samples test
	handle	Number of cases	mean	STDEV	Standard error mean				Levene test for equality of variances		Mean equality of means t test
Colony number	Scrambled (a)	3	253.667	8.73689	5.04425				F	Significance	t	freedom	Sig. (double tailed)	Mean difference	Standard error difference	Difference 95% confidence interval
	LINC01134 silencers + RSL3 (d)	3	63.3333	14.0119	8.08977											lower limit	upper limit
							Colony number	Assuming equal variance	1.027	0.368	19.965	4	0	190.333	9.53357	163.864	216.803
								Equal variance is not assumed			19.965	3.351	0	190.333	9.53357	161.714	218.953
Figure 3F
Group statistics							Independent samples test
	handle	Number of cases	mean	STDEV	Standard error mean				Levene test for equality of variances		Mean equality of means t test
Apoptosis	Scrambled (a)	3	11.9933	1.71844	0.99214				F	Significance	t	freedom	Sig. (double tailed)	Mean difference	Standard error difference	Difference 95% confidence interval
	LINC01134 silencers (b)	3	19.08	1.50063	0.86639											lower limit	upper limit
							Apoptosis	Assuming equal variance	0.122	0.744	-5.38	4	0.006	-7.08667	1.31719	-10.7438	-3.42957
								Equal variance is not assumed			-5.38	3.929	0.006	-7.08667	1.31719	-10.7701	-3.40325
Group statistics							Independent samples test
	handle	Number of cases	mean	STDEV	Standard error mean				Levene test for equality of variances		Mean equality of means t test
Apoptosis	Scrambled (a)	3	11.9933	1.71844	0.99214				F	Significance	t	freedom	Sig. (double tailed)	Mean difference	Standard error difference	Difference 95% confidence interval
	Scrambled + RSL3 (c)	3	22.55	1.22184	0.70543											lower limit	upper limit
							Apoptosis	Assuming equal variance	0.479	0.527	-8.672	4	0.001	-10.5567	1.21737	-13.9366	-7.17672
								Equal variance is not assumed			-8.672	3.611	0.002	-10.5567	1.21737	-14.0854	-7.02797
Group statistics							Independent samples test
	handle	Number of cases	mean	STDEV	Standard error mean				Levene test for equality of variances		Mean equality of means t test
Apoptosis	Scrambled (a)	3	11.9933	1.71844	0.99214				F	Significance	t	freedom	Sig. (double tailed)	Mean difference	Standard error difference	Difference 95% confidence interval
	LINC01134 silencers + RSL3 (d)	3	41.87	1.88566	1.08868											lower limit	upper limit
							Apoptosis	Assuming equal variance	0.103	0.765	-20.284	4	0	-29.8767	1.47295	-33.9662	-25.7871
								Equal variance is not assumed			-20.284	3.966	0	-29.8767	1.47295	-33.9801	-25.7732

## Sheet: Figure 4
Figure 4B
Group statistics							Independent samples test
	handle	Number of cases	mean	STDEV	Standard error mean				Levene test for equality of variances		Mean equality of means t test
Relative luciferase activity	EV-P0	3	1	0.10149	0.05859				F	Significance	t	freedom	Sig. (double tailed)	Mean difference	Standard error difference	Difference 95% confidence interval
	EV + LINC-P0	3	8.43	0.6879	0.39716											lower limit	upper limit
							Relative luciferase activity	Assuming equal variance	6.234	0.067	-18.508	4	0	-7.43	0.40146	-8.54462	-6.31538
								Equal variance is not assumed			-18.508	2.087	0.002	-7.43	0.40146	-9.09011	-5.76989
Group statistics							Independent samples test
	handle	Number of cases	mean	STDEV	Standard error mean				Levene test for equality of variances		Mean equality of means t test
Relative luciferase activity	EV-P1M	3	1	0.1253	0.07234				F	Significance	t	freedom	Sig. (double tailed)	Mean difference	Standard error difference	Difference 95% confidence interval
	EV + LINC-P1M	3	7.6767	0.56146	0.32416											lower limit	upper limit
							Relative luciferase activity	Assuming equal variance	2.952	0.161	-20.102	4	0	-6.67667	0.33213	-7.59881	-5.75452
								Equal variance is not assumed			-20.102	2.199	0.002	-6.67667	0.33213	-7.9888	-5.36453
Group statistics							Independent samples test
	handle	Number of cases	mean	STDEV	Standard error mean				Levene test for equality of variances		Mean equality of means t test
Relative luciferase activity	EV-P2M	3	1	0.12288	0.07095				F	Significance	t	freedom	Sig. (double tailed)	Mean difference	Standard error difference	Difference 95% confidence interval
	EV + LINC-P2M	3	7.0367	0.32532	0.18782											lower limit	upper limit
							Relative luciferase activity	Assuming equal variance	1.475	0.291	-30.067	4	0	-6.03667	0.20078	-6.59411	-5.47922
								Equal variance is not assumed			-30.067	2.559	0	-6.03667	0.20078	-6.74261	-5.33072
Group statistics							Independent samples test
	handle	Number of cases	mean	STDEV	Standard error mean				Levene test for equality of variances		Mean equality of means t test
Relative luciferase activity	EV-P3M	3	1	0.06083	0.03512				F	Significance	t	freedom	Sig. (double tailed)	Mean difference	Standard error difference	Difference 95% confidence interval
	EV + LINC-P3M	3	1.4667	0.26577	0.15344											lower limit	upper limit
							Relative luciferase activity	Assuming equal variance	2.842	0.167	-2.965	4	0.041	-0.46667	0.15741	-0.90371	-0.02963
								Equal variance is not assumed			-2.965	2.209	0.086	-0.46667	0.15741	-1.08611	0.15277
Figure 4C
Group statistics							Independent samples test
	handle	Number of cases	mean	STDEV	Standard error mean				Levene test for equality of variances		Mean equality of means t test
Relative luciferase activity	PGL4.0-LINC- OXA-	3	1	0.08185	0.04726				F	Significance	t	freedom	Sig. (double tailed)	Mean difference	Standard error difference	Difference 95% confidence interval
	PGL4.0 GPX4 pro-LINC- OXA-	3	3.1833	0.21032	0.12143											lower limit	upper limit
							Relative luciferase activity	Assuming equal variance	1.503	0.288	-16.756	4	0	-2.18333	0.1303	-2.5451	-1.82157
								Equal variance is not assumed			-16.756	2.592	0.001	-2.18333	0.1303	-2.63745	-1.72921
Group statistics							Independent samples test
	handle	Number of cases	mean	STDEV	Standard error mean				Levene test for equality of variances		Mean equality of means t test
Relative luciferase activity	PGL4.0-LINC- OXA-	3	1	0.08185	0.04726				F	Significance	t	freedom	Sig. (double tailed)	Mean difference	Standard error difference	Difference 95% confidence interval
	PGL4.0 GPX4 pro-P3M-LINC- OXA-	3	1.09	0.22113	0.12767											lower limit	upper limit
							Relative luciferase activity	Assuming equal variance	4	0.116	-0.661	4	0.545	-0.09	0.13614	-0.46798	0.28798
								Equal variance is not assumed			-0.661	2.538	0.564	-0.09	0.13614	-0.57148	0.39148
Group statistics							Independent samples test
	handle	Number of cases	mean	STDEV	Standard error mean				Levene test for equality of variances		Mean equality of means t test
Relative luciferase activity	PGL4.0-LINC+ OXA-	3	1	0.09539	0.05508				F	Significance	t	freedom	Sig. (double tailed)	Mean difference	Standard error difference	Difference 95% confidence interval
	PGL4.0 GPX4 pro-LINC+ OXA-	3	5.2633	0.48003	0.27715											lower limit	upper limit
							Relative luciferase activity	Assuming equal variance	7.224	0.055	-15.088	4	0	-4.26333	0.28257	-5.04787	-3.4788
								Equal variance is not assumed			-15.088	2.158	0.003	-4.26333	0.28257	-5.39781	-3.12886
Group statistics							Independent samples test
	handle	Number of cases	mean	STDEV	Standard error mean				Levene test for equality of variances		Mean equality of means t test
Relative luciferase activity	PGL4.0-LINC+ OXA-	3	1	0.09539	0.05508				F	Significance	t	freedom	Sig. (double tailed)	Mean difference	Standard error difference	Difference 95% confidence interval
	PGL4.0 GPX4 pro-P3M-LINC+ OXA-	3	2.18	0.26627	0.15373											lower limit	upper limit
							Relative luciferase activity	Assuming equal variance	1.959	0.234	-7.226	4	0.002	-1.18	0.1633	-1.63339	-0.72661
								Equal variance is not assumed			-7.226	2.505	0.01	-1.18	0.1633	-1.76289	-0.59711
Group statistics							Independent samples test
	handle	Number of cases	mean	STDEV	Standard error mean				Levene test for equality of variances		Mean equality of means t test
Relative luciferase activity	PGL4.0-LINC- OXA+	3	1	0.05568	0.03215				F	Significance	t	freedom	Sig. (double tailed)	Mean difference	Standard error difference	Difference 95% confidence interval
	PGL4.0 GPX4 pro-LINC- OXA+	3	4.6767	0.54903	0.31698											lower limit	upper limit
							Relative luciferase activity	Assuming equal variance	4.851	0.092	-11.54	4	0	-3.67667	0.31861	-4.56126	-2.79207
								Equal variance is not assumed			-11.54	2.041	0.007	-3.67667	0.31861	-5.02139	-2.33194
Group statistics							Independent samples test
	handle	Number of cases	mean	STDEV	Standard error mean				Levene test for equality of variances		Mean equality of means t test
Relative luciferase activity	PGL4.0-LINC- OXA+	3	1	0.05568	0.03215				F	Significance	t	freedom	Sig. (double tailed)	Mean difference	Standard error difference	Difference 95% confidence interval
	PGL4.0 GPX4 pro-P3M-LINC- OXA+	3	2.01	0.14731	0.08505											lower limit	upper limit
							Relative luciferase activity	Assuming equal variance	2.5	0.189	-11.109	4	0	-1.01	0.09092	-1.26244	-0.75756
								Equal variance is not assumed			-11.109	2.56	0.003	-1.01	0.09092	-1.32963	-0.69037
Group statistics							Independent samples test
	handle	Number of cases	mean	STDEV	Standard error mean				Levene test for equality of variances		Mean equality of means t test
Relative luciferase activity	PGL4.0-LINC+ OXA+	3	1	0.14107	0.08145				F	Significance	t	freedom	Sig. (double tailed)	Mean difference	Standard error difference	Difference 95% confidence interval
	PGL4.0 GPX4 pro-LINC+ OXA+	3	8.7933	0.44959	0.25957											lower limit	upper limit
							Relative luciferase activity	Assuming equal variance	3.51	0.134	-28.647	4	0	-7.79333	0.27205	-8.54866	-7.038
								Equal variance is not assumed			-28.647	2.39	0	-7.79333	0.27205	-8.79859	-6.78807
Group statistics							Independent samples test
	handle	Number of cases	mean	STDEV	Standard error mean				Levene test for equality of variances		Mean equality of means t test
Relative luciferase activity	PGL4.0-LINC+ OXA+	3	1	0.14107	0.08145				F	Significance	t	freedom	Sig. (double tailed)	Mean difference	Standard error difference	Difference 95% confidence interval
	PGL4.0 GPX4 pro-P3M-LINC+ OXA+	3	2.83	0.31048	0.17926											lower limit	upper limit
							Relative luciferase activity	Assuming equal variance	1.166	0.341	-9.294	4	0.001	-1.83	0.19689	-2.37666	-1.28334
								Equal variance is not assumed			-9.294	2.792	0.004	-1.83	0.19689	-2.48386	-1.17614
Figure 4D
Group statistics							Independent samples test
	handle	Number of cases	mean	STDEV	Standard error mean				Levene test for equality of variances		Mean equality of means t test
Percentage of input	EV + PBS- GPX4 promoter-IgG	3	1	0	0				F	Significance	t	freedom	Sig. (double tailed)	Mean difference	Standard error difference	Difference 95% confidence interval
	EV + PBS- GPX4 promoter-NRF2	3	2.6167	0.17616	0.10171											lower limit	upper limit
							Percentage of input	Assuming equal variance	9.826	0.035	-15.895	4	0	-1.61667	0.10171	-1.89905	-1.33428
								Equal variance is not assumed			-15.895	2	0.004	-1.61667	0.10171	-2.05428	-1.17905
Group statistics							Independent samples test
	handle	Number of cases	mean	STDEV	Standard error mean				Levene test for equality of variances		Mean equality of means t test
Percentage of input	EV + PBS- GPX4 promoter-IgG	3	1	0	0				F	Significance	t	freedom	Sig. (double tailed)	Mean difference	Standard error difference	Difference 95% confidence interval
	EV + PBS- GPX4 upstream-NRF2	3	1.1333	0.19553	0.11289											lower limit	upper limit
							Percentage of input	Assuming equal variance	5.166	0.085	-1.181	4	0.303	-0.13333	0.11289	-0.44677	0.1801
								Equal variance is not assumed			-1.181	2	0.359	-0.13333	0.11289	-0.61907	0.3524
Group statistics							Independent samples test
	handle	Number of cases	mean	STDEV	Standard error mean				Levene test for equality of variances		Mean equality of means t test
Percentage of input	LINC01134 + PBS- GPX4 promoter-IgG	3	1	0	0				F	Significance	t	freedom	Sig. (double tailed)	Mean difference	Standard error difference	Difference 95% confidence interval
	LINC01134 + PBS- GPX4 promoter-NRF2	3	7.7233	0.55806	0.3222											lower limit	upper limit
							Percentage of input	Assuming equal variance	10.551	0.031	-20.867	4	0	-6.72333	0.3222	-7.6179	-5.82877
								Equal variance is not assumed			-20.867	2	0.002	-6.72333	0.3222	-8.10964	-5.33703
Group statistics							Independent samples test
	handle	Number of cases	mean	STDEV	Standard error mean				Levene test for equality of variances		Mean equality of means t test
Percentage of input	LINC01134 + PBS- GPX4 promoter-IgG	3	1	0	0				F	Significance	t	freedom	Sig. (double tailed)	Mean difference	Standard error difference	Difference 95% confidence interval
	LINC01134 + PBS- GPX4 upstream-NRF2	3	1.0533	0.15885	0.09171											lower limit	upper limit
							Percentage of input	Assuming equal variance	15.858	0.016	-0.582	4	0.592	-0.05333	0.09171	-0.30797	0.2013
								Equal variance is not assumed			-0.582	2	0.62	-0.05333	0.09171	-0.44794	0.34127
Group statistics							Independent samples test
	handle	Number of cases	mean	STDEV	Standard error mean				Levene test for equality of variances		Mean equality of means t test
Percentage of input	EV + OXA- GPX4 promoter-IgG	3	1	0	0				F	Significance	t	freedom	Sig. (double tailed)	Mean difference	Standard error difference	Difference 95% confidence interval
	EV + OXA- GPX4 promoter-NRF2	3	6.44	0.34	0.1963											lower limit	upper limit
							Percentage of input	Assuming equal variance	4	0.116	-27.713	4	0	-5.44	0.1963	-5.98501	-4.89499
								Equal variance is not assumed			-27.713	2	0.001	-5.44	0.1963	-6.28461	-4.59539
Group statistics							Independent samples test
	handle	Number of cases	mean	STDEV	Standard error mean				Levene test for equality of variances		Mean equality of means t test
Percentage of input	EV + OXA- GPX4 promoter-IgG	3	1	0	0				F	Significance	t	freedom	Sig. (double tailed)	Mean difference	Standard error difference	Difference 95% confidence interval
	EV + OXA- GPX4 upstream-NRF2	3	1.1933	0.05686	0.03283											lower limit	upper limit
							Percentage of input	Assuming equal variance	9.563	0.036	-5.889	4	0.004	-0.19333	0.03283	-0.28448	-0.10218
								Equal variance is not assumed			-5.889	2	0.028	-0.19333	0.03283	-0.33459	-0.05208
Group statistics							Independent samples test
	handle	Number of cases	mean	STDEV	Standard error mean				Levene test for equality of variances		Mean equality of means t test
Percentage of input	LINC01134 + OXA- GPX4 promoter-IgG	3	1	0	0				F	Significance	t	freedom	Sig. (double tailed)	Mean difference	Standard error difference	Difference 95% confidence interval
	LINC01134 + OXA- GPX4 promoter-NRF2	3	13.4167	1.00002	0.57736											lower limit	upper limit
							Percentage of input	Assuming equal variance	8.612	0.043	-21.506	4	0	-12.4167	0.57736	-14.0197	-10.8137
								Equal variance is not assumed			-21.506	2	0.002	-12.4167	0.57736	-14.9009	-9.93249
Group statistics							Independent samples test
	handle	Number of cases	mean	STDEV	Standard error mean				Levene test for equality of variances		Mean equality of means t test
Percentage of input	LINC01134 + OXA- GPX4 promoter-IgG	3	1	0	0				F	Significance	t	freedom	Sig. (double tailed)	Mean difference	Standard error difference	Difference 95% confidence interval
	LINC01134 + OXA- GPX4 upstream-NRF2	3	1.1167	0.06807	0.0393											lower limit	upper limit
							Percentage of input	Assuming equal variance	10.964	0.03	-2.969	4	0.041	-0.11667	0.0393	-0.22578	-0.00755
								Equal variance is not assumed			-2.969	2	0.097	-0.11667	0.0393	-0.28576	0.05243
Figure 4E
Group statistics							Independent samples test
	handle	Number of cases	mean	STDEV	Standard error mean				Levene test for equality of variances		Mean equality of means t test
Relative LINC01134 level	EV	3	1	0	0				F	Significance	t	freedom	Sig. (double tailed)	Mean difference	Standard error difference	Difference 95% confidence interval
	LINC	3	2.6	0.37802	0.21825											lower limit	upper limit
							Relative LINC01134 level	Assuming equal variance	12.557	0.024	-7.331	4	0.002	-1.6	0.21825	-2.20596	-0.99404
								Equal variance is not assumed			-7.331	2	0.018	-1.6	0.21825	-2.53906	-0.66094
Group statistics							Independent samples test
	handle	Number of cases	mean	STDEV	Standard error mean				Levene test for equality of variances		Mean equality of means t test
Relative LINC01134 level	EV	3	1	0	0				F	Significance	t	freedom	Sig. (double tailed)	Mean difference	Standard error difference	Difference 95% confidence interval
	EV+AEM1	3	1.0233	0.04726	0.02728											lower limit	upper limit
							Relative LINC01134 level	Assuming equal variance	11.253	0.028	-0.855	4	0.441	-0.02333	0.02728	-0.09909	0.05242
								Equal variance is not assumed			-0.855	2	0.483	-0.02333	0.02728	-0.14073	0.09406
Group statistics							Independent samples test
	handle	Number of cases	mean	STDEV	Standard error mean				Levene test for equality of variances		Mean equality of means t test
Relative LINC01134 level	EV	3	1	0	0				F	Significance	t	freedom	Sig. (double tailed)	Mean difference	Standard error difference	Difference 95% confidence interval
	LINC+AEM1	3	2.94	0.16093	0.09292											lower limit	upper limit
							Relative LINC01134 level	Assuming equal variance	5.809	0.074	-20.879	4	0	-1.94	0.09292	-2.19798	-1.68202
								Equal variance is not assumed			-20.879	2	0.002	-1.94	0.09292	-2.33978	-1.54022

## Sheet: Figure-S
Figure-S1I
Group statistics							Independent samples test
	handle	Number of cases	mean	STDEV	Standard error mean				Levene test for equality of variances		Mean equality of means t test
Relative GPX4 mRNA levels	EV (1)	3	1	0	0				F	Significance	t	freedom	Sig. (double tailed)	Mean difference	Standard error difference	Difference 95% confidence interval
	LINC01134(2)	3	2.5833	0.09609	0.05548											lower limit	upper limit
							Relative GPX4 mRNA levels	Assuming equal variance	6.732	0.06	-28.54	4	0	-1.58333	0.05548	-1.73736	-1.4293
								Equal variance is not assumed			-28.54	2	0.001	-1.58333	0.05548	-1.82203	-1.34463
Group statistics							Independent samples test
	handle	Number of cases	mean	STDEV	Standard error mean				Levene test for equality of variances		Mean equality of means t test
Relative GPX4 mRNA levels	EV (1)	3	1	0	0				F	Significance	t	freedom	Sig. (double tailed)	Mean difference	Standard error difference	Difference 95% confidence interval
	LINC00339 (3)	3	1.24	0.11	0.06351											lower limit	upper limit
							Relative GPX4 mRNA levels	Assuming equal variance	4	0.116	-3.779	4	0.019	-0.24	0.06351	-0.41633	-0.06367
								Equal variance is not assumed			-3.779	2	0.063	-0.24	0.06351	-0.51326	0.03326
Group statistics							Independent samples test
	handle	Number of cases	mean	STDEV	Standard error mean				Levene test for equality of variances		Mean equality of means t test
Relative GPX4 mRNA levels	LINC01006 (4)	3	1	0	0				F	Significance	t	freedom	Sig. (double tailed)	Mean difference	Standard error difference	Difference 95% confidence interval
	2	3	1.3433	0.1159	0.06692											lower limit	upper limit
							Relative GPX4 mRNA levels	Assuming equal variance	14.988	0.018	-5.131	4	0.007	-0.34333	0.06692	-0.52912	-0.15754
								Equal variance is not assumed			-5.131	2	0.036	-0.34333	0.06692	-0.63125	-0.05542
Figure-S2A
Group statistics							Independent samples test
	handle	Number of cases	mean	STDEV	Standard error mean				Levene test for equality of variances		Mean equality of means t test
Relative PTGS2 level	Scrambled	3	1	0	0				F	Significance	t	freedom	Sig. (double tailed)	Mean difference	Standard error difference	Difference 95% confidence interval
	LINC01134 silencers	3	4.8033	0.59911	0.3459											lower limit	upper limit
							Relative PTGS2 level	Assuming equal variance	9.461	0.037	-10.996	4	0	-3.80333	0.3459	-4.7637	-2.84297
								Equal variance is not assumed			-10.996	2	0.008	-3.80333	0.3459	-5.29161	-2.31506
Group statistics							Independent samples test
	handle	Number of cases	mean	STDEV	Standard error mean				Levene test for equality of variances		Mean equality of means t test
Relative PTGS2 level	Scrambled	3	1	0	0				F	Significance	t	freedom	Sig. (double tailed)	Mean difference	Standard error difference	Difference 95% confidence interval
	LINC01134 silencers	3	3.61	0.16523	0.09539											lower limit	upper limit
							Relative PTGS2 level	Assuming equal variance	4.797	0.094	-27.36	4	0	-2.61	0.09539	-2.87486	-2.34514
								Equal variance is not assumed			-27.36	2	0.001	-2.61	0.09539	-3.02045	-2.19955
Figure S2B-HepG2
Group statistics								Independent samples test
	handle	Number of cases	mean	STDEV	Standard error mean					Levene test for equality of variances		Mean equality of means t test
Number	Scrambled-Fer-1	3	105.667	3.51188	2.02759					F	Significance	t	freedom	Sig. (double tailed)	Mean difference	Standard error difference	Difference 95% confidence interval
	LINC01134 silencers-Fer-1	3	103.333	3.21455	1.85592												lower limit	upper limit
								Number	Assuming equal variance	0	1	0.849	4	0.444	2.33333	2.74874	-5.29838	9.96505
									Equal variance is not assumed			0.849	3.969	0.444	2.33333	2.74874	-5.32187	9.98854
Group statistics								Independent samples test
	handle	Number of cases	mean	STDEV	Standard error mean					Levene test for equality of variances		Mean equality of means t test
Number	Scrambled-Erastin	3	51.6667	4.50925	2.60342					F	Significance	t	freedom	Sig. (double tailed)	Mean difference	Standard error difference	Difference 95% confidence interval
	LINC01134 silencers-Erastin	3	28	2.64575	1.52753												lower limit	upper limit
								Number	Assuming equal variance	0.543	0.502	7.841	4	0.001	23.6667	3.01846	15.2861	32.0473
									Equal variance is not assumed			7.841	3.231	0.003	23.6667	3.01846	14.4379	32.8955
Group statistics								Independent samples test
	handle	Number of cases	mean	STDEV	Standard error mean					Levene test for equality of variances		Mean equality of means t test
Number	Scrambled-Erastin + Fer-1	3	84.6667	4.04145	2.33333					F	Significance	t	freedom	Sig. (double tailed)	Mean difference	Standard error difference	Difference 95% confidence interval
	LINC01134 silencers-Erastin + Fer-1	3	82	4	2.3094												lower limit	upper limit
								Number	Assuming equal variance	0.016	0.905	0.812	4	0.462	2.66667	3.28295	-6.44827	11.7816
									Equal variance is not assumed			0.812	4	0.462	2.66667	3.28295	-6.44865	11.782
Group statistics								Independent samples test
	handle	Number of cases	mean	STDEV	Standard error mean					Levene test for equality of variances		Mean equality of means t test
Number	Scrambled-RSL3	3	39.6667	4.16333	2.4037					F	Significance	t	freedom	Sig. (double tailed)	Mean difference	Standard error difference	Difference 95% confidence interval
	LINC01134 silencers-RSL3	3	11.6667	1.52753	0.88192												lower limit	upper limit
								Number	Assuming equal variance	3.64	0.129	10.936	4	0	28	2.56038	20.8912	35.1088
									Equal variance is not assumed			10.936	2.529	0.003	28	2.56038	18.9219	37.0781
Group statistics								Independent samples test
	handle	Number of cases	mean	STDEV	Standard error mean					Levene test for equality of variances		Mean equality of means t test
Number	Scrambled-RSL3 + Fer-1	3	77.3333	4.93288	2.848					F	Significance	t	freedom	Sig. (double tailed)	Mean difference	Standard error difference	Difference 95% confidence interval
	LINC01134 silencers-RSL3 + Fer-1	3	73	4.58258	2.64575												lower limit	upper limit
								Number	Assuming equal variance	0.082	0.789	1.115	4	0.327	4.33333	3.8873	-6.45955	15.1262
									Equal variance is not assumed			1.115	3.978	0.328	4.33333	3.8873	-6.4826	15.1493
Figure-S2C-Huh-7
Group statistics								Independent samples test
	handle	Number of cases	mean	STDEV	Standard error mean					Levene test for equality of variances		Mean equality of means t test
Number	Scrambled-Fer-1	3	105	2.64575	1.52753					F	Significance	t	freedom	Sig. (double tailed)	Mean difference	Standard error difference	Difference 95% confidence interval
	LINC01134 silencers-Fer-1	3	108.333	3.05505	1.76383												lower limit	upper limit
								Number	Assuming equal variance	0.051	0.833	-1.429	4	0.226	-3.33333	2.33333	-9.81171	3.14504
									Equal variance is not assumed			-1.429	3.92	0.228	-3.33333	2.33333	-9.86418	3.19751
Group statistics								Independent samples test
	handle	Number of cases	mean	STDEV	Standard error mean					Levene test for equality of variances		Mean equality of means t test
Number	Scrambled-Erastin	3	60.3333	2.51661	1.45297					F	Significance	t	freedom	Sig. (double tailed)	Mean difference	Standard error difference	Difference 95% confidence interval
	LINC01134 silencers-Erastin	3	37	3	1.73205												lower limit	upper limit
								Number	Assuming equal variance	0.032	0.866	10.321	4	0	23.3333	2.26078	17.0564	29.6103
									Equal variance is not assumed			10.321	3.883	0.001	23.3333	2.26078	16.9808	29.6858
Group statistics								Independent samples test
	handle	Number of cases	mean	STDEV	Standard error mean					Levene test for equality of variances		Mean equality of means t test
Number	Scrambled-Erastin + Fer-1	3	91.6667	4.16333	2.4037					F	Significance	t	freedom	Sig. (double tailed)	Mean difference	Standard error difference	Difference 95% confidence interval
	LINC01134 silencers-Erastin + Fer-1	3	87.6667	4.50925	2.60342												lower limit	upper limit
								Number	Assuming equal variance	0	1	1.129	4	0.322	4	3.54338	-5.83801	13.838
									Equal variance is not assumed			1.129	3.975	0.322	4	3.54338	-5.86267	13.8627
Group statistics								Independent samples test
	handle	Number of cases	mean	STDEV	Standard error mean					Levene test for equality of variances		Mean equality of means t test
Number	Scrambled-RSL3	3	45.6667	3.51188	2.02759					F	Significance	t	freedom	Sig. (double tailed)	Mean difference	Standard error difference	Difference 95% confidence interval
	LINC01134 silencers-RSL3	3	18.3333	3.05505	1.76383												lower limit	upper limit
								Number	Assuming equal variance	0.028	0.875	10.171	4	0.001	27.3333	2.68742	19.8719	34.7948
									Equal variance is not assumed			10.171	3.925	0.001	27.3333	2.68742	19.8151	34.8516
Group statistics								Independent samples test
	handle	Number of cases	mean	STDEV	Standard error mean					Levene test for equality of variances		Mean equality of means t test
Number	Scrambled-RSL3 + Fer-1	3	83.6667	6.1101	3.52767					F	Significance	t	freedom	Sig. (double tailed)	Mean difference	Standard error difference	Difference 95% confidence interval
	LINC01134 silencers-RSL3 + Fer-1	3	80	3.60555	2.08167												lower limit	upper limit
								Number	Assuming equal variance	0.945	0.386	0.895	4	0.421	3.66667	4.09607	-7.70584	15.0392
									Equal variance is not assumed			0.895	3.242	0.432	3.66667	4.09607	-8.83484	16.1682
Figure S2D-HepG2
Group statistics								Independent samples test
	handle	Number of cases	mean	STDEV	Standard error mean					Levene test for equality of variances		Mean equality of means t test
MDA	Scrambled-DMSO	3	1	0	0					F	Significance	t	freedom	Sig. (double tailed)	Mean difference	Standard error difference	Difference 95% confidence interval
	LINC01134 silencers-DMSO	3	1.2433	0.06658	0.03844												lower limit	upper limit
								MDA	Assuming equal variance	8.454	0.044	-6.33	4	0.003	-0.24333	0.03844	-0.35007	-0.1366
									Equal variance is not assumed			-6.33	2	0.024	-0.24333	0.03844	-0.40874	-0.07793
Group statistics								Independent samples test
	handle	Number of cases	mean	STDEV	Standard error mean					Levene test for equality of variances		Mean equality of means t test
MDA	Scrambled-RSL3	3	1.8433	0.08021	0.04631					F	Significance	t	freedom	Sig. (double tailed)	Mean difference	Standard error difference	Difference 95% confidence interval
	LINC01134 silencers-RSL3	3	2.81	0.08185	0.04726												lower limit	upper limit
								MDA	Assuming equal variance	0.019	0.897	-14.61	4	0	-0.96667	0.06616	-1.15037	-0.78296
									Equal variance is not assumed			-14.61	3.998	0	-0.96667	0.06616	-1.1504	-0.78293
Figure-S2D-Huh-7
Group statistics								Independent samples test
	handle	Number of cases	mean	STDEV	Standard error mean					Levene test for equality of variances		Mean equality of means t test
MDA	Scrambled-DMSO	3	1	0	0					F	Significance	t	freedom	Sig. (double tailed)	Mean difference	Standard error difference	Difference 95% confidence interval
	LINC01134 silencers-DMSO	3	1.11	0.06	0.03464												lower limit	upper limit
								MDA	Assuming equal variance	4	0.116	-3.175	4	0.034	-0.11	0.03464	-0.20618	-0.01382
									Equal variance is not assumed			-3.175	2	0.086	-0.11	0.03464	-0.25905	0.03905
Group statistics								Independent samples test
	handle	Number of cases	mean	STDEV	Standard error mean					Levene test for equality of variances		Mean equality of means t test
MDA	Scrambled-RSL3	3	1.6633	0.07506	0.04333					F	Significance	t	freedom	Sig. (double tailed)	Mean difference	Standard error difference	Difference 95% confidence interval
	LINC01134 silencers-RSL3	3	2.36	0.1044	0.06028												lower limit	upper limit
								MDA	Assuming equal variance	0.83	0.414	-9.384	4	0.001	-0.69667	0.07424	-0.90278	-0.49055
									Equal variance is not assumed			-9.384	3.632	0.001	-0.69667	0.07424	-0.9113	-0.48204
Figure S2E-HepG2
Group statistics								Independent samples test
	handle	Number of cases	mean	STDEV	Standard error mean					Levene test for equality of variances		Mean equality of means t test
GSH/GSSG	Scrambled-DMSO	3	1	0	0					F	Significance	t	freedom	Sig. (double tailed)	Mean difference	Standard error difference	Difference 95% confidence interval
	LINC01134 silencers-DMSO	3	0.94	0.03606	0.02082												lower limit	upper limit
								GSH/GSSG	Assuming equal variance	9.143	0.039	2.882	4	0.045	0.06	0.02082	0.0022	0.1178
									Equal variance is not assumed			2.882	2	0.102	0.06	0.02082	-0.02957	0.14957
Group statistics								Independent samples test
	handle	Number of cases	mean	STDEV	Standard error mean					Levene test for equality of variances		Mean equality of means t test
GSH/GSSG	Scrambled-RSL3	3	0.55	0.03606	0.02082					F	Significance	t	freedom	Sig. (double tailed)	Mean difference	Standard error difference	Difference 95% confidence interval
	LINC01134 silencers-RSL3	3	0.31	0.03	0.01732												lower limit	upper limit
								GSH/GSSG	Assuming equal variance	0.25	0.643	8.863	4	0.001	0.24	0.02708	0.16481	0.31519
									Equal variance is not assumed			8.863	3.872	0.001	0.24	0.02708	0.16382	0.31618
Figure-S2E-Huh-7
Group statistics								Independent samples test
	handle	Number of cases	mean	STDEV	Standard error mean					Levene test for equality of variances		Mean equality of means t test
GSH/GSSG	Scrambled-DMSO	3	1	0	0					F	Significance	t	freedom	Sig. (double tailed)	Mean difference	Standard error difference	Difference 95% confidence interval
	LINC01134 silencers-DMSO	3	0.9533	0.02517	0.01453												lower limit	upper limit
								GSH/GSSG	Assuming equal variance	5.953	0.071	3.212	4	0.033	0.04667	0.01453	0.00633	0.08701
									Equal variance is not assumed			3.212	2	0.085	0.04667	0.01453	-0.01585	0.10918
Group statistics								Independent samples test
	handle	Number of cases	mean	STDEV	Standard error mean					Levene test for equality of variances		Mean equality of means t test
GSH/GSSG	Scrambled-RSL3	3	0.65	0.03	0.01732					F	Significance	t	freedom	Sig. (double tailed)	Mean difference	Standard error difference	Difference 95% confidence interval
	LINC01134 silencers-RSL3	3	0.4433	0.03512	0.02028												lower limit	upper limit
								GSH/GSSG	Assuming equal variance	0.093	0.776	7.75	4	0.001	0.20667	0.02667	0.13263	0.28071
Figure-S3A
Group statistics							Independent samples test
	handle	Number of cases	mean	STDEV	Standard error mean				Levene test for equality of variances		Mean equality of means t test
Colony	Scrambled (a)	3	166.667	9.29157	5.36449				F	Significance	t	freedom	Sig. (double tailed)	Mean difference	Standard error difference	Difference 95% confidence interval
	LINC01134 silencers (b)	3	107	6.245	3.60555											lower limit	upper limit
							Colony	Assuming equal variance	0.69	0.453	9.231	4	0.001	59.6667	6.46357	41.7209	77.6124
								Equal variance is not assumed			9.231	3.501	0.001	59.6667	6.46357	40.665	78.6684
Group statistics							Independent samples test
	handle	Number of cases	mean	STDEV	Standard error mean				Levene test for equality of variances		Mean equality of means t test
Colony	LINC01134 silencers + GPX4 (c)	3	166.667	9.29157	5.36449				F	Significance	t	freedom	Sig. (double tailed)	Mean difference	Standard error difference	Difference 95% confidence interval
	2	3	200.667	12.5033	7.2188											lower limit	upper limit
							Colony	Assuming equal variance	0.113	0.754	-3.78	4	0.019	-34	8.99383	-58.9709	-9.02914
								Equal variance is not assumed			-3.78	3.693	0.022	-34	8.99383	-59.812	-8.18795
Figure-S3B
Group statistics							Independent samples test
	handle	Number of cases	mean	STDEV	Standard error mean				Levene test for equality of variances		Mean equality of means t test
Colony	Scrambled (a)	3	191.333	10.5987	6.11919				F	Significance	t	freedom	Sig. (double tailed)	Mean difference	Standard error difference	Difference 95% confidence interval
	LINC01134 silencers (b)	3	144	7.54983	4.3589											lower limit	upper limit
							Colony	Assuming equal variance	0.361	0.58	6.3	4	0.003	47.3333	7.51295	26.474	68.1926
								Equal variance is not assumed			6.3	3.614	0.005	47.3333	7.51295	25.5656	69.1011
Group statistics							Independent samples test
	handle	Number of cases	mean	STDEV	Standard error mean				Levene test for equality of variances		Mean equality of means t test
Colony	Scrambled (a)	3	191.333	10.5987	6.11919				F	Significance	t	freedom	Sig. (double tailed)	Mean difference	Standard error difference	Difference 95% confidence interval
	Scrambled + RSL3 (c)	3	127.333	6.65833	3.84419											lower limit	upper limit
							Colony	Assuming equal variance	0.606	0.48	8.856	4	0.001	64	7.22649	43.936	84.064
								Equal variance is not assumed			8.856	3.366	0.002	64	7.22649	42.3537	85.6463
Group statistics							Independent samples test
	handle	Number of cases	mean	STDEV	Standard error mean				Levene test for equality of variances		Mean equality of means t test
Colony	Scrambled (a)	3	191.333	10.5987	6.11919				F	Significance	t	freedom	Sig. (double tailed)	Mean difference	Standard error difference	Difference 95% confidence interval
	LINC01134 silencers + RSL3 (d)	3	47.3333	6.02771	3.4801											lower limit	upper limit
							Colony	Assuming equal variance	0.918	0.392	20.456	4	0	144	7.03957	124.455	163.545
								Equal variance is not assumed			20.456	3.171	0	144	7.03957	122.266	165.734
Figure S5A
Group statistics							Independent samples test
	handle	Number of cases	mean	STDEV	Standard error mean				Levene test for equality of variances		Mean equality of means t test
Percentage of input	EV + PBS- GPX4 promoter-IgG	3	1	0	0				F	Significance	t	freedom	Sig. (double tailed)	Mean difference	Standard error difference	Difference 95% confidence interval
	EV + PBS- GPX4 promoter-NRF2	3	3.7233	0.58449	0.33746											lower limit	upper limit
							Percentage of input	Assuming equal variance	10.616	0.031	-8.07	4	0.001	-2.72333	0.33746	-3.66027	-1.7864
								Equal variance is not assumed			-8.07	2	0.015	-2.72333	0.33746	-4.1753	-1.27137
Group statistics							Independent samples test
	handle	Number of cases	mean	STDEV	Standard error mean				Levene test for equality of variances		Mean equality of means t test
Percentage of input	EV + PBS- GPX4 promoter-IgG	3	1	0	0				F	Significance	t	freedom	Sig. (double tailed)	Mean difference	Standard error difference	Difference 95% confidence interval
	EV + PBS- GPX4 upstream-NRF2	3	1.1667	0.3037	0.17534											lower limit	upper limit
							Percentage of input	Assuming equal variance	9.066	0.04	-0.951	4	0.396	-0.16667	0.17534	-0.65349	0.32016
								Equal variance is not assumed			-0.951	2	0.442	-0.16667	0.17534	-0.9211	0.58776
Group statistics							Independent samples test
	handle	Number of cases	mean	STDEV	Standard error mean				Levene test for equality of variances		Mean equality of means t test
Percentage of input	LINC01134 + PBS- GPX4 promoter-IgG	3	1	0	0				F	Significance	t	freedom	Sig. (double tailed)	Mean difference	Standard error difference	Difference 95% confidence interval
	LINC01134 + PBS- GPX4 promoter-NRF2	3	9.5633	0.77313	0.44637											lower limit	upper limit
							Percentage of input	Assuming equal variance	14.239	0.02	-19.184	4	0	-8.56333	0.44637	-9.80265	-7.32402
								Equal variance is not assumed			-19.184	2	0.003	-8.56333	0.44637	-10.4839	-6.64277
Group statistics							Independent samples test
	handle	Number of cases	mean	STDEV	Standard error mean				Levene test for equality of variances		Mean equality of means t test
Percentage of input	LINC01134 + PBS- GPX4 promoter-IgG	3	1	0	0				F	Significance	t	freedom	Sig. (double tailed)	Mean difference	Standard error difference	Difference 95% confidence interval
	LINC01134 + PBS- GPX4 upstream-NRF2	3	1.16	0.20952	0.12097											lower limit	upper limit
							Percentage of input	Assuming equal variance	8.17	0.046	-1.323	4	0.257	-0.16	0.12097	-0.49586	0.17586
								Equal variance is not assumed			-1.323	2	0.317	-0.16	0.12097	-0.68048	0.36048
Group statistics							Independent samples test
	handle	Number of cases	mean	STDEV	Standard error mean				Levene test for equality of variances		Mean equality of means t test
Percentage of input	EV + OXA- GPX4 promoter-IgG	3	1	0	0				F	Significance	t	freedom	Sig. (double tailed)	Mean difference	Standard error difference	Difference 95% confidence interval
	EV + OXA- GPX4 promoter-NRF2	3	9.41	0.26514	0.15308											lower limit	upper limit
							Percentage of input	Assuming equal variance	4.479	0.102	-54.939	4	0	-8.41	0.15308	-8.83502	-7.98498
								Equal variance is not assumed			-54.939	2	0	-8.41	0.15308	-9.06865	-7.75135
Group statistics							Independent samples test
	handle	Number of cases	mean	STDEV	Standard error mean				Levene test for equality of variances		Mean equality of means t test
Percentage of input	EV + OXA- GPX4 promoter-IgG	3	1	0	0				F	Significance	t	freedom	Sig. (double tailed)	Mean difference	Standard error difference	Difference 95% confidence interval
	EV + OXA- GPX4 upstream-NRF2	3	1.1967	0.10599	0.06119											lower limit	upper limit
							Percentage of input	Assuming equal variance	6.413	0.064	-3.214	4	0.032	-0.19667	0.06119	-0.36656	-0.02677
								Equal variance is not assumed			-3.214	2	0.085	-0.19667	0.06119	-0.45995	0.06662
Group statistics							Independent samples test
	handle	Number of cases	mean	STDEV	Standard error mean				Levene test for equality of variances		Mean equality of means t test
Percentage of input	LINC01134 + OXA- GPX4 promoter-IgG	3	1	0	0				F	Significance	t	freedom	Sig. (double tailed)	Mean difference	Standard error difference	Difference 95% confidence interval
	LINC01134 + OXA- GPX4 promoter-NRF2	3	17.7533	0.47438	0.27388											lower limit	upper limit
							Percentage of input	Assuming equal variance	15.442	0.017	-61.17	4	0	-16.7533	0.27388	-17.5138	-15.9929
								Equal variance is not assumed			-61.17	2	0	-16.7533	0.27388	-17.9318	-15.5749
Group statistics							Independent samples test
	handle	Number of cases	mean	STDEV	Standard error mean				Levene test for equality of variances		Mean equality of means t test
Percentage of input	LINC01134 + OXA- GPX4 promoter-IgG	3	1	0	0				F	Significance	t	freedom	Sig. (double tailed)	Mean difference	Standard error difference	Difference 95% confidence interval
	LINC01134 + OXA- GPX4 upstream-NRF2	3	1.17	0.06557	0.03786											lower limit	upper limit
							Percentage of input	Assuming equal variance	6.323	0.066	-4.49	4	0.011	-0.17	0.03786	-0.27511	-0.06489
								Equal variance is not assumed			-4.49	2	0.046	-0.17	0.03786	-0.3329	-0.0071
Figure S5B
Group statistics							Independent samples test
	handle	Number of cases	mean	STDEV	Standard error mean				Levene test for equality of variances		Mean equality of means t test
Percentage of input	EV + PBS- GPX4 promoter-IgG	3	1	0	0				F	Significance	t	freedom	Sig. (double tailed)	Mean difference	Standard error difference	Difference 95% confidence interval
	EV + PBS- GPX4 promoter-NRF2	3	2.78	0.06245	0.03606											lower limit	upper limit
							Percentage of input	Assuming equal variance	10.316	0.033	-49.368	4	0	-1.78	0.03606	-1.88011	-1.67989
								Equal variance is not assumed			-49.368	2	0	-1.78	0.03606	-1.93513	-1.62487
Group statistics							Independent samples test
	handle	Number of cases	mean	STDEV	Standard error mean				Levene test for equality of variances		Mean equality of means t test
Percentage of input	EV +AEM1- GPX4 promoter-IgG	3	1	0	0				F	Significance	t	freedom	Sig. (double tailed)	Mean difference	Standard error difference	Difference 95% confidence interval
	EV+AEM1- GPX4 promoter-NRF2	3	1.1533	0.05508	0.0318											lower limit	upper limit
							Percentage of input	Assuming equal variance	4.797	0.094	-4.822	4	0.009	-0.15333	0.0318	-0.24162	-0.06505
								Equal variance is not assumed			-4.822	2	0.04	-0.15333	0.0318	-0.29015	-0.01652

## Sheet: curve
Figure 3-A
Group statistics							Independent samples test
	handle	Number of cases	mean	STDEV	Standard error mean				Levene test for equality of variances		Mean equality of means t test
viability	Scrambled (a)-OXA concentration（2 μM）	3	0.9027	0.01795	0.01037				F	Significance	t	freedom	Sig. (double tailed)	Mean difference	Standard error difference	Difference 95% confidence interval
	LINC silencers (b)-OXA concentration（2 μM）	3	0.8693	0.03365	0.01943											lower limit	upper limit
							viability	Assuming equal variance	0.865	0.405	1.514	4	0.205	0.03333	0.02202	-0.0278	0.09447
								Equal variance is not assumed			1.514	3.053	0.226	0.03333	0.02202	-0.03606	0.10272
Group statistics							Independent samples test
	handle	Number of cases	mean	STDEV	Standard error mean				Levene test for equality of variances		Mean equality of means t test
viability	Scrambled (a)-OXA concentration（2 μM）	3	0.9027	0.01795	0.01037				F	Significance	t	freedom	Sig. (double tailed)	Mean difference	Standard error difference	Difference 95% confidence interval
	LINC silencers + GPX4(c)-OXA concentration（2 μM）	3	0.9527	0.01405	0.00811											lower limit	upper limit
							viability	Assuming equal variance	0.425	0.55	-3.799	4	0.019	-0.05	0.01316	-0.08654	-0.01346
								Equal variance is not assumed			-3.799	3.781	0.021	-0.05	0.01316	-0.08739	-0.01261
Group statistics							Independent samples test
	handle	Number of cases	mean	STDEV	Standard error mean				Levene test for equality of variances		Mean equality of means t test
viability	Scrambled (a)-OXA concentration（4 μM）	3	0.848	0.04603	0.02658				F	Significance	t	freedom	Sig. (double tailed)	Mean difference	Standard error difference	Difference 95% confidence interval
	LINC silencers (b)-OXA concentration（4 μM）	3	0.6553	0.03694	0.02133											lower limit	upper limit
							viability	Assuming equal variance	0.036	0.86	5.654	4	0.005	0.19267	0.03408	0.09806	0.28727
								Equal variance is not assumed			5.654	3.821	0.006	0.19267	0.03408	0.09628	0.28905
Group statistics							Independent samples test
	handle	Number of cases	mean	STDEV	Standard error mean				Levene test for equality of variances		Mean equality of means t test
viability	Scrambled (a)-OXA concentration（4 μM）	3	0.848	0.04603	0.02658				F	Significance	t	freedom	Sig. (double tailed)	Mean difference	Standard error difference	Difference 95% confidence interval
	LINC silencers + GPX4(c)-OXA concentration（4 μM）	3	0.8643	0.04484	0.02589											lower limit	upper limit
							viability	Assuming equal variance	0.001	0.983	-0.44	4	0.683	-0.01633	0.0371	-0.11934	0.08667
								Equal variance is not assumed			-0.44	3.997	0.683	-0.01633	0.0371	-0.11937	0.0867
Group statistics							Independent samples test
	handle	Number of cases	mean	STDEV	Standard error mean				Levene test for equality of variances		Mean equality of means t test
viability	Scrambled (a)-OXA concentration（8 μM）	3	0.709	0.02488	0.01436				F	Significance	t	freedom	Sig. (double tailed)	Mean difference	Standard error difference	Difference 95% confidence interval
	LINC silencers (b)-OXA concentration（8 μM）	3	0.541	0.04204	0.02427											lower limit	upper limit
							viability	Assuming equal variance	0.511	0.514	5.957	4	0.004	0.168	0.0282	0.0897	0.2463
								Equal variance is not assumed			5.957	3.248	0.008	0.168	0.0282	0.08201	0.25399
Group statistics							Independent samples test
	handle	Number of cases	mean	STDEV	Standard error mean				Levene test for equality of variances		Mean equality of means t test
viability	Scrambled (a)-OXA concentration（8 μM）	3	0.709	0.02488	0.01436				F	Significance	t	freedom	Sig. (double tailed)	Mean difference	Standard error difference	Difference 95% confidence interval
	LINC silencers + GPX4(c)-OXA concentration（8 μM）	3	0.7783	0.04455	0.02572											lower limit	upper limit
							viability	Assuming equal variance	0.639	0.469	-2.354	4	0.078	-0.06933	0.02946	-0.15112	0.01246
								Equal variance is not assumed			-2.354	3.137	0.096	-0.06933	0.02946	-0.16081	0.02214
Group statistics							Independent samples test
	handle	Number of cases	mean	STDEV	Standard error mean				Levene test for equality of variances		Mean equality of means t test
viability	Scrambled (a)-OXA concentration（16 μM）	3	0.5643	0.03099	0.01789				F	Significance	t	freedom	Sig. (double tailed)	Mean difference	Standard error difference	Difference 95% confidence interval
	LINC silencers (b)-OXA concentration（16 μM）	3	0.333	0.03897	0.0225											lower limit	upper limit
							viability	Assuming equal variance	0.237	0.652	8.047	4	0.001	0.23133	0.02875	0.15152	0.31115
								Equal variance is not assumed			8.047	3.807	0.002	0.23133	0.02875	0.14989	0.31277
Group statistics							Independent samples test
	handle	Number of cases	mean	STDEV	Standard error mean				Levene test for equality of variances		Mean equality of means t test
viability	Scrambled (a)-OXA concentration（16 μM）	3	0.5643	0.03099	0.01789				F	Significance	t	freedom	Sig. (double tailed)	Mean difference	Standard error difference	Difference 95% confidence interval
	LINC silencers + GPX4(c)-OXA concentration（16 μM）	3	0.61	0.02689	0.01552											lower limit	upper limit
							viability	Assuming equal variance	0.033	0.865	-1.928	4	0.126	-0.04567	0.02369	-0.11143	0.0201
								Equal variance is not assumed			-1.928	3.922	0.128	-0.04567	0.02369	-0.11195	0.02062
Figure 3-D
Group statistics							Independent samples test
	handle	Number of cases	mean	STDEV	Standard error mean				Levene test for equality of variances		Mean equality of means t test
viability	Scrambled (a)-OXA concentration（2 μM）	3	0.933	0.02128	0.01229				F	Significance	t	freedom	Sig. (double tailed)	Mean difference	Standard error difference	Difference 95% confidence interval
	LINC silencers (b)-OXA concentration（2 μM）	3	0.8523	0.03635	0.02099											lower limit	upper limit
							viability	Assuming equal variance	1.304	0.317	3.317	4	0.029	0.08067	0.02432	0.01314	0.14819
								Equal variance is not assumed			3.317	3.227	0.041	0.08067	0.02432	0.00626	0.15507
Group statistics							Independent samples test
	handle	Number of cases	mean	STDEV	Standard error mean				Levene test for equality of variances		Mean equality of means t test
viability	Scrambled (a)-OXA concentration（2 μM）	3	0.933	0.02128	0.01229				F	Significance	t	freedom	Sig. (double tailed)	Mean difference	Standard error difference	Difference 95% confidence interval
	Scrambled + RSL3（c）-OXA concentration（2 μM）	3	0.7843	0.0315	0.01819											lower limit	upper limit
							viability	Assuming equal variance	0.236	0.652	6.773	4	0.002	0.14867	0.02195	0.08773	0.20961
								Equal variance is not assumed			6.773	3.511	0.004	0.14867	0.02195	0.08423	0.21311
Group statistics							Independent samples test
	handle	Number of cases	mean	STDEV	Standard error mean				Levene test for equality of variances		Mean equality of means t test
viability	Scrambled (a)-OXA concentration（2 μM）	3	0.933	0.02128	0.01229				F	Significance	t	freedom	Sig. (double tailed)	Mean difference	Standard error difference	Difference 95% confidence interval
	LINC01134 silencers + RSL3 （d）-OXA concentration（2 μM）	3	0.5303	0.0659	0.03805											lower limit	upper limit
							viability	Assuming equal variance	2.406	0.196	10.072	4	0.001	0.40267	0.03998	0.29166	0.51367
								Equal variance is not assumed			10.072	2.413	0.005	0.40267	0.03998	0.25599	0.54935
Group statistics							Independent samples test
	handle	Number of cases	mean	STDEV	Standard error mean				Levene test for equality of variances		Mean equality of means t test
viability	Scrambled (a)-OXA concentration（4 μM）	3	0.8237	0.03361	0.0194				F	Significance	t	freedom	Sig. (double tailed)	Mean difference	Standard error difference	Difference 95% confidence interval
	LINC silencers (b)-OXA concentration（4 μM）	3	0.67	0.03292	0.01901											lower limit	upper limit
							viability	Assuming equal variance	0.007	0.939	5.657	4	0.005	0.15367	0.02716	0.07825	0.22908
								Equal variance is not assumed			5.657	3.998	0.005	0.15367	0.02716	0.07824	0.22909
Group statistics							Independent samples test
	handle	Number of cases	mean	STDEV	Standard error mean				Levene test for equality of variances		Mean equality of means t test
viability	Scrambled (a)-OXA concentration（4 μM）	3	0.8237	0.03361	0.0194				F	Significance	t	freedom	Sig. (double tailed)	Mean difference	Standard error difference	Difference 95% confidence interval
	Scrambled + RSL3（c）-OXA concentration（4 μM）	3	0.5743	0.0445	0.02569											lower limit	upper limit
							viability	Assuming equal variance	0.097	0.771	7.744	4	0.001	0.24933	0.0322	0.15994	0.33872
								Equal variance is not assumed			7.744	3.721	0.002	0.24933	0.0322	0.15724	0.34143
Group statistics							Independent samples test
	handle	Number of cases	mean	STDEV	Standard error mean				Levene test for equality of variances		Mean equality of means t test
viability	Scrambled (a)-OXA concentration（4 μM）	3	0.8237	0.03361	0.0194				F	Significance	t	freedom	Sig. (double tailed)	Mean difference	Standard error difference	Difference 95% confidence interval
	LINC01134 silencers + RSL3 （d）-OXA concentration（4 μM）	3	0.281	0.05444	0.03143											lower limit	upper limit
							viability	Assuming equal variance	1.349	0.31	14.691	4	0	0.54267	0.03694	0.44011	0.64522
								Equal variance is not assumed			14.691	3.331	0	0.54267	0.03694	0.43145	0.65388
Group statistics							Independent samples test
	handle	Number of cases	mean	STDEV	Standard error mean				Levene test for equality of variances		Mean equality of means t test
viability	Scrambled (a)-OXA concentration（8 μM）	3	0.753	0.04107	0.02371				F	Significance	t	freedom	Sig. (double tailed)	Mean difference	Standard error difference	Difference 95% confidence interval
	LINC silencers (b)-OXA concentration（8 μM）	3	0.5413	0.06728	0.03884											lower limit	upper limit
							viability	Assuming equal variance	1.34	0.311	4.651	4	0.01	0.21167	0.04551	0.08531	0.33802
								Equal variance is not assumed			4.651	3.309	0.015	0.21167	0.04551	0.07419	0.34914
Group statistics							Independent samples test
	handle	Number of cases	mean	STDEV	Standard error mean				Levene test for equality of variances		Mean equality of means t test
viability	Scrambled (a)-OXA concentration（8 μM）	3	0.753	0.04107	0.02371				F	Significance	t	freedom	Sig. (double tailed)	Mean difference	Standard error difference	Difference 95% confidence interval
	Scrambled + RSL3（c）-OXA concentration（8 μM）	3	0.4777	0.05755	0.03323											lower limit	upper limit
							viability	Assuming equal variance	0.449	0.539	6.745	4	0.003	0.27533	0.04082	0.16199	0.38867
								Equal variance is not assumed			6.745	3.618	0.004	0.27533	0.04082	0.15711	0.39356
Group statistics							Independent samples test
	handle	Number of cases	mean	STDEV	Standard error mean				Levene test for equality of variances		Mean equality of means t test
viability	Scrambled (a)-OXA concentration（8 μM）	3	0.753	0.04107	0.02371				F	Significance	t	freedom	Sig. (double tailed)	Mean difference	Standard error difference	Difference 95% confidence interval
	LINC01134 silencers + RSL3 （d）-OXA concentration（8 μM）	3	0.169	0.03517	0.02031											lower limit	upper limit
							viability	Assuming equal variance	0.248	0.645	18.706	4	0	0.584	0.03122	0.49732	0.67068
								Equal variance is not assumed			18.706	3.907	0	0.584	0.03122	0.4965	0.6715
Group statistics							Independent samples test
	handle	Number of cases	mean	STDEV	Standard error mean				Levene test for equality of variances		Mean equality of means t test
viability	Scrambled (a)-OXA concentration（16 μM）	3	0.565	0.04029	0.02326				F	Significance	t	freedom	Sig. (double tailed)	Mean difference	Standard error difference	Difference 95% confidence interval
	LINC silencers (b)-OXA concentration（16 μM）	3	0.3523	0.0475	0.02742											lower limit	upper limit
							viability	Assuming equal variance	0.185	0.689	5.914	4	0.004	0.21267	0.03596	0.11283	0.31251
								Equal variance is not assumed			5.914	3.896	0.004	0.21267	0.03596	0.11177	0.31357
Group statistics							Independent samples test
	handle	Number of cases	mean	STDEV	Standard error mean				Levene test for equality of variances		Mean equality of means t test
viability	Scrambled (a)-OXA concentration（16 μM）	3	0.565	0.04029	0.02326				F	Significance	t	freedom	Sig. (double tailed)	Mean difference	Standard error difference	Difference 95% confidence interval
	Scrambled + RSL3（c）-OXA concentration（16 μM）	3	0.3273	0.04359	0.02517											lower limit	upper limit
							viability	Assuming equal variance	0.059	0.82	6.935	4	0.002	0.23767	0.03427	0.14252	0.33282
								Equal variance is not assumed			6.935	3.975	0.002	0.23767	0.03427	0.14228	0.33305
Group statistics							Independent samples test
	handle	Number of cases	mean	STDEV	Standard error mean				Levene test for equality of variances		Mean equality of means t test
viability	Scrambled (a)-OXA concentration（16 μM）	3	0.565	0.04029	0.02326				F	Significance	t	freedom	Sig. (double tailed)	Mean difference	Standard error difference	Difference 95% confidence interval
	LINC01134 silencers + RSL3 （d）-OXA concentration（16 μM）	3	0.1163	0.02558	0.01477											lower limit	upper limit
							viability	Assuming equal variance	1.269	0.323	16.284	4	0	0.44867	0.02755	0.37217	0.52516
								Equal variance is not assumed			16.284	3.387	0	0.44867	0.02755	0.36639	0.53094
Figure S3-A
Group statistics							Independent samples test
	handle	Number of cases	mean	STDEV	Standard error mean				Levene test for equality of variances		Mean equality of means t test
viability	Scrambled (a)-OXA concentration（2 μM）	3	0.936	0.04085	0.02359				F	Significance	t	freedom	Sig. (double tailed)	Mean difference	Standard error difference	Difference 95% confidence interval
	LINC silencers (b)-OXA concentration（2 μM）	3	0.7927	0.05311	0.03066											lower limit	upper limit
							viability	Assuming equal variance	0.402	0.561	3.705	4	0.021	0.14333	0.03868	0.03593	0.25074
								Equal variance is not assumed			3.705	3.753	0.023	0.14333	0.03868	0.03309	0.25358
Group statistics							Independent samples test
	handle	Number of cases	mean	STDEV	Standard error mean				Levene test for equality of variances		Mean equality of means t test
viability	Scrambled (a)-OXA concentration（2 μM）	3	0.936	0.04085	0.02359				F	Significance	t	freedom	Sig. (double tailed)	Mean difference	Standard error difference	Difference 95% confidence interval
	LINC silencers + GPX4(c)-OXA concentration（2 μM）	3	0.956	0.02787	0.01609											lower limit	upper limit
							viability	Assuming equal variance	1.026	0.368	-0.7	4	0.522	-0.02	0.02855	-0.09928	0.05928
								Equal variance is not assumed			-0.7	3.53	0.527	-0.02	0.02855	-0.10362	0.06362
Group statistics							Independent samples test
	handle	Number of cases	mean	STDEV	Standard error mean				Levene test for equality of variances		Mean equality of means t test
viability	Scrambled (a)-OXA concentration（4 μM）	3	0.728	0.06188	0.03573				F	Significance	t	freedom	Sig. (double tailed)	Mean difference	Standard error difference	Difference 95% confidence interval
	LINC silencers (b)-OXA concentration（4 μM）	3	0.4973	0.05829	0.03365											lower limit	upper limit
							viability	Assuming equal variance	0.003	0.961	4.7	4	0.009	0.23067	0.04908	0.0944	0.36693
								Equal variance is not assumed			4.7	3.986	0.009	0.23067	0.04908	0.09421	0.36712
Group statistics							Independent samples test
	handle	Number of cases	mean	STDEV	Standard error mean				Levene test for equality of variances		Mean equality of means t test
viability	Scrambled (a)-OXA concentration（4 μM）	3	0.728	0.06188	0.03573				F	Significance	t	freedom	Sig. (double tailed)	Mean difference	Standard error difference	Difference 95% confidence interval
	LINC silencers + GPX4(c)-OXA concentration（4 μM）	3	0.812	0.04729	0.0273											lower limit	upper limit
							viability	Assuming equal variance	0.2	0.678	-1.868	4	0.135	-0.084	0.04496	-0.20884	0.04084
								Equal variance is not assumed			-1.868	3.742	0.14	-0.084	0.04496	-0.21231	0.04431
Group statistics							Independent samples test
	handle	Number of cases	mean	STDEV	Standard error mean				Levene test for equality of variances		Mean equality of means t test
viability	Scrambled (a)-OXA concentration（8 μM）	3	0.5257	0.04829	0.02788				F	Significance	t	freedom	Sig. (double tailed)	Mean difference	Standard error difference	Difference 95% confidence interval
	LINC silencers (b)-OXA concentration（8 μM）	3	0.3323	0.03331	0.01923											lower limit	upper limit
							viability	Assuming equal variance	0.917	0.393	5.708	4	0.005	0.19333	0.03387	0.09929	0.28737
								Equal variance is not assumed			5.708	3.552	0.007	0.19333	0.03387	0.09442	0.29225
Group statistics							Independent samples test
	handle	Number of cases	mean	STDEV	Standard error mean				Levene test for equality of variances		Mean equality of means t test
viability	Scrambled (a)-OXA concentration（8 μM）	3	0.5257	0.04829	0.02788				F	Significance	t	freedom	Sig. (double tailed)	Mean difference	Standard error difference	Difference 95% confidence interval
	LINC silencers + GPX4(c)-OXA concentration（8 μM）	3	0.5823	0.03963	0.02288											lower limit	upper limit
							viability	Assuming equal variance	0.264	0.634	-1.571	4	0.191	-0.05667	0.03607	-0.15681	0.04347
								Equal variance is not assumed			-1.571	3.853	0.194	-0.05667	0.03607	-0.15833	0.045
Group statistics							Independent samples test
	handle	Number of cases	mean	STDEV	Standard error mean				Levene test for equality of variances		Mean equality of means t test
viability	Scrambled (a)-OXA concentration（16 μM）	3	0.331	0.02464	0.01422				F	Significance	t	freedom	Sig. (double tailed)	Mean difference	Standard error difference	Difference 95% confidence interval
	LINC silencers (b)-OXA concentration（16 μM）	3	0.2113	0.03731	0.02154											lower limit	upper limit
							viability	Assuming equal variance	0.836	0.412	4.635	4	0.01	0.11967	0.02582	0.04799	0.19134
								Equal variance is not assumed			4.635	3.465	0.014	0.11967	0.02582	0.04341	0.19592
Group statistics							Independent samples test
	handle	Number of cases	mean	STDEV	Standard error mean				Levene test for equality of variances		Mean equality of means t test
viability	Scrambled (a)-OXA concentration（16 μM）	3	0.331	0.02464	0.01422				F	Significance	t	freedom	Sig. (double tailed)	Mean difference	Standard error difference	Difference 95% confidence interval
	LINC silencers + GPX4(c)-OXA concentration（16 μM）	3	0.36	0.02982	0.01721											lower limit	upper limit
							viability	Assuming equal variance	0.205	0.674	-1.299	4	0.264	-0.029	0.02233	-0.091	0.033
								Equal variance is not assumed			-1.299	3.863	0.266	-0.029	0.02233	-0.09188	0.03388
Figure S3-B
Group statistics							Independent samples test
	handle	Number of cases	mean	STDEV	Standard error mean				Levene test for equality of variances		Mean equality of means t test
viability	Scrambled (a)-OXA concentration（2 μM）	3	0.917	0.04267	0.02464				F	Significance	t	freedom	Sig. (double tailed)	Mean difference	Standard error difference	Difference 95% confidence interval
	LINC silencers (b)-OXA concentration（2 μM）	3	0.8087	0.04162	0.02403											lower limit	upper limit
							viability	Assuming equal variance	0.061	0.817	3.148	4	0.035	0.10833	0.03442	0.01278	0.20389
								Equal variance is not assumed			3.148	3.998	0.035	0.10833	0.03442	0.01276	0.20391
Group statistics							Independent samples test
	handle	Number of cases	mean	STDEV	Standard error mean				Levene test for equality of variances		Mean equality of means t test
viability	Scrambled (a)-OXA concentration（2 μM）	3	0.917	0.04267	0.02464				F	Significance	t	freedom	Sig. (double tailed)	Mean difference	Standard error difference	Difference 95% confidence interval
	Scrambled + RSL3（c）-OXA concentration（2 μM）	3	0.705	0.03951	0.02281											lower limit	upper limit
							viability	Assuming equal variance	0.151	0.717	6.314	4	0.003	0.212	0.03358	0.11878	0.30522
								Equal variance is not assumed			6.314	3.976	0.003	0.212	0.03358	0.11856	0.30544
Group statistics							Independent samples test
	handle	Number of cases	mean	STDEV	Standard error mean				Levene test for equality of variances		Mean equality of means t test
viability	Scrambled (a)-OXA concentration（2 μM）	3	0.917	0.04267	0.02464				F	Significance	t	freedom	Sig. (double tailed)	Mean difference	Standard error difference	Difference 95% confidence interval
	LINC01134 silencers + RSL3 （d）-OXA concentration（2 μM）	3	0.394	0.04949	0.02857											lower limit	upper limit
							viability	Assuming equal variance	0.027	0.878	13.863	4	0	0.523	0.03773	0.41825	0.62775
								Equal variance is not assumed			13.863	3.915	0	0.523	0.03773	0.41735	0.62865
Group statistics							Independent samples test
	handle	Number of cases	mean	STDEV	Standard error mean				Levene test for equality of variances		Mean equality of means t test
viability	Scrambled (a)-OXA concentration（4 μM）	3	0.7917	0.04411	0.02546				F	Significance	t	freedom	Sig. (double tailed)	Mean difference	Standard error difference	Difference 95% confidence interval
	LINC silencers (b)-OXA concentration（4 μM）	3	0.5653	0.06117	0.03532											lower limit	upper limit
							viability	Assuming equal variance	0.213	0.668	5.198	4	0.007	0.22633	0.04354	0.10544	0.34722
								Equal variance is not assumed			5.198	3.637	0.008	0.22633	0.04354	0.10053	0.35214
Group statistics							Independent samples test
	handle	Number of cases	mean	STDEV	Standard error mean				Levene test for equality of variances		Mean equality of means t test
viability	Scrambled (a)-OXA concentration（4 μM）	3	0.7917	0.04411	0.02546				F	Significance	t	freedom	Sig. (double tailed)	Mean difference	Standard error difference	Difference 95% confidence interval
	Scrambled + RSL3（c）-OXA concentration（4 μM）	3	0.5363	0.06637	0.03832											lower limit	upper limit
							viability	Assuming equal variance	0.524	0.509	5.55	4	0.005	0.25533	0.04601	0.1276	0.38307
								Equal variance is not assumed			5.55	3.478	0.008	0.25533	0.04601	0.11968	0.39099
Group statistics							Independent samples test
	handle	Number of cases	mean	STDEV	Standard error mean				Levene test for equality of variances		Mean equality of means t test
viability	Scrambled (a)-OXA concentration（4 μM）	3	0.7917	0.04411	0.02546				F	Significance	t	freedom	Sig. (double tailed)	Mean difference	Standard error difference	Difference 95% confidence interval
	LINC01134 silencers + RSL3 （d）-OXA concentration（4 μM）	3	0.1907	0.03528	0.02037											lower limit	upper limit
							viability	Assuming equal variance	0.168	0.703	18.432	4	0	0.601	0.03261	0.51047	0.69153
								Equal variance is not assumed			18.432	3.816	0	0.601	0.03261	0.50872	0.69328
Group statistics							Independent samples test
	handle	Number of cases	mean	STDEV	Standard error mean				Levene test for equality of variances		Mean equality of means t test
viability	Scrambled (a)-OXA concentration（8 μM）	3	0.565	0.02666	0.01539				F	Significance	t	freedom	Sig. (double tailed)	Mean difference	Standard error difference	Difference 95% confidence interval
	LINC silencers (b)-OXA concentration（8 μM）	3	0.3353	0.03482	0.0201											lower limit	upper limit
							viability	Assuming equal variance	0.269	0.631	9.071	4	0.001	0.22967	0.02532	0.15937	0.29997
								Equal variance is not assumed			9.071	3.746	0.001	0.22967	0.02532	0.15744	0.30189
Group statistics							Independent samples test
	handle	Number of cases	mean	STDEV	Standard error mean				Levene test for equality of variances		Mean equality of means t test
viability	Scrambled (a)-OXA concentration（8 μM）	3	0.565	0.02666	0.01539				F	Significance	t	freedom	Sig. (double tailed)	Mean difference	Standard error difference	Difference 95% confidence interval
	Scrambled + RSL3（c）-OXA concentration（8 μM）	3	0.2573	0.03894	0.02248											lower limit	upper limit
							viability	Assuming equal variance	0.864	0.405	11.291	4	0	0.30767	0.02725	0.23201	0.38332
								Equal variance is not assumed			11.291	3.538	0.001	0.30767	0.02725	0.22795	0.38738
Group statistics							Independent samples test
	handle	Number of cases	mean	STDEV	Standard error mean				Levene test for equality of variances		Mean equality of means t test
viability	Scrambled (a)-OXA concentration（8 μM）	3	0.565	0.02666	0.01539				F	Significance	t	freedom	Sig. (double tailed)	Mean difference	Standard error difference	Difference 95% confidence interval
	LINC01134 silencers + RSL3 （d）-OXA concentration（8 μM）	3	0.101	0.03579	0.02066											lower limit	upper limit
							viability	Assuming equal variance	0.41	0.557	18.007	4	0	0.464	0.02577	0.39246	0.53554
								Equal variance is not assumed			18.007	3.697	0	0.464	0.02577	0.39009	0.53791
Group statistics							Independent samples test
	handle	Number of cases	mean	STDEV	Standard error mean				Levene test for equality of variances		Mean equality of means t test
viability	Scrambled (a)-OXA concentration（16 μM）	3	0.3617	0.0475	0.02742				F	Significance	t	freedom	Sig. (double tailed)	Mean difference	Standard error difference	Difference 95% confidence interval
	LINC silencers (b)-OXA concentration（16 μM）	3	0.1993	0.01419	0.00819											lower limit	upper limit
							viability	Assuming equal variance	6.093	0.069	5.672	4	0.005	0.16233	0.02862	0.08287	0.2418
								Equal variance is not assumed			5.672	2.354	0.02	0.16233	0.02862	0.05534	0.26933
Group statistics							Independent samples test
	handle	Number of cases	mean	STDEV	Standard error mean				Levene test for equality of variances		Mean equality of means t test
viability	Scrambled (a)-OXA concentration（16 μM）	3	0.3617	0.0475	0.02742				F	Significance	t	freedom	Sig. (double tailed)	Mean difference	Standard error difference	Difference 95% confidence interval
	Scrambled + RSL3（c）-OXA concentration（16 μM）	3	0.1747	0.03326	0.0192											lower limit	upper limit
							viability	Assuming equal variance	0.825	0.415	5.585	4	0.005	0.187	0.03348	0.09405	0.27995
								Equal variance is not assumed			5.585	3.581	0.007	0.187	0.03348	0.0896	0.2844
Group statistics							Independent samples test
	handle	Number of cases	mean	STDEV	Standard error mean				Levene test for equality of variances		Mean equality of means t test
viability	Scrambled (a)-OXA concentration（16 μM）	3	0.3617	0.0475	0.02742				F	Significance	t	freedom	Sig. (double tailed)	Mean difference	Standard error difference	Difference 95% confidence interval
	LINC01134 silencers + RSL3 （d）-OXA concentration（16 μM）	3	0.0847	0.0206	0.01189											lower limit	upper limit
							viability	Assuming equal variance	3.56	0.132	9.267	4	0.001	0.277	0.02989	0.19401	0.35999
								Equal variance is not assumed			9.267	2.727	0.004	0.277	0.02989	0.17624	0.37776
Figure S3-C
Group statistics							Independent samples test
	handle	Number of cases	mean	STDEV	Standard error mean				Levene test for equality of variances		Mean equality of means t test
viability	Scrambled (a)-sorafenib concentration（2 μM）	3	0.906	0.02762	0.01595				F	Significance	t	freedom	Sig. (double tailed)	Mean difference	Standard error difference	Difference 95% confidence interval
	LINC silencers (b)-sorafenib concentration（2 μM）	3	0.868	0.02307	0.01332											lower limit	upper limit
							viability	Assuming equal variance	0.095	0.773	1.829	4	0.141	0.038	0.02078	-0.01969	0.09569
								Equal variance is not assumed			1.829	3.877	0.144	0.038	0.02078	-0.02042	0.09642
Group statistics							Independent samples test
	handle	Number of cases	mean	STDEV	Standard error mean				Levene test for equality of variances		Mean equality of means t test
viability	Scrambled (a)-sorafenib concentration（4 μM）	3	0.827	0.03119	0.01801				F	Significance	t	freedom	Sig. (double tailed)	Mean difference	Standard error difference	Difference 95% confidence interval
	LINC silencers (b)-sorafenib concentration（4 μM）	3	0.6673	0.04452	0.02571											lower limit	upper limit
							viability	Assuming equal variance	0.633	0.471	5.087	4	0.007	0.15967	0.03139	0.07252	0.24681
								Equal variance is not assumed			5.087	3.582	0.009	0.15967	0.03139	0.06836	0.25097
Group statistics							Independent samples test
	handle	Number of cases	mean	STDEV	Standard error mean				Levene test for equality of variances		Mean equality of means t test
viability	Scrambled (a)-sorafenib concentration（6 μM）	3	0.693	0.05631	0.03251				F	Significance	t	freedom	Sig. (double tailed)	Mean difference	Standard error difference	Difference 95% confidence interval
	LINC silencers (b)-sorafenib concentration（6 μM）	3	0.499	0.0459	0.0265											lower limit	upper limit
							viability	Assuming equal variance	0.125	0.741	4.625	4	0.01	0.194	0.04194	0.07754	0.31046
								Equal variance is not assumed			4.625	3.844	0.011	0.194	0.04194	0.07565	0.31235
Group statistics							Independent samples test
	handle	Number of cases	mean	STDEV	Standard error mean				Levene test for equality of variances		Mean equality of means t test
viability	Scrambled (a)-sorafenib concentration（8 μM）	3	0.449	0.0326	0.01882				F	Significance	t	freedom	Sig. (double tailed)	Mean difference	Standard error difference	Difference 95% confidence interval
	LINC silencers (b)-sorafenib concentration（8 μM）	3	0.2613	0.04546	0.02624											lower limit	upper limit
							viability	Assuming equal variance	0.841	0.411	5.811	4	0.004	0.18767	0.0323	0.098	0.27734
								Equal variance is not assumed			5.811	3.627	0.006	0.18767	0.0323	0.09424	0.28109
Figure S3-D
Group statistics							Independent samples test
	handle	Number of cases	mean	STDEV	Standard error mean				Levene test for equality of variances		Mean equality of means t test
viability	Scrambled (a)-sorafenib concentration（2 μM）	3	0.886	0.03148	0.01818				F	Significance	t	freedom	Sig. (double tailed)	Mean difference	Standard error difference	Difference 95% confidence interval
	LINC silencers (b)-sorafenib concentration（2 μM）	3	0.8533	0.02074	0.01198											lower limit	upper limit
							viability	Assuming equal variance	0.786	0.425	1.501	4	0.208	0.03267	0.02177	-0.02777	0.0931
								Equal variance is not assumed			1.501	3.461	0.218	0.03267	0.02177	-0.03166	0.097
Group statistics							Independent samples test
	handle	Number of cases	mean	STDEV	Standard error mean				Levene test for equality of variances		Mean equality of means t test
viability	Scrambled (a)-sorafenib concentration（4 μM）	3	0.787	0.04571	0.02639				F	Significance	t	freedom	Sig. (double tailed)	Mean difference	Standard error difference	Difference 95% confidence interval
	LINC silencers (b)-sorafenib concentration（4 μM）	3	0.6133	0.04015	0.02318											lower limit	upper limit
							viability	Assuming equal variance	0.028	0.875	4.944	4	0.008	0.17367	0.03513	0.07614	0.27119
								Equal variance is not assumed			4.944	3.935	0.008	0.17367	0.03513	0.0755	0.27183
Group statistics							Independent samples test
	handle	Number of cases	mean	STDEV	Standard error mean				Levene test for equality of variances		Mean equality of means t test
viability	Scrambled (a)-sorafenib concentration（6 μM）	3	0.5383	0.03844	0.02219				F	Significance	t	freedom	Sig. (double tailed)	Mean difference	Standard error difference	Difference 95% confidence interval
	LINC silencers (b)-sorafenib concentration（6 μM）	3	0.3413	0.03356	0.01938											lower limit	upper limit
							viability	Assuming equal variance	0.04	0.852	6.687	4	0.003	0.197	0.02946	0.11521	0.27879
								Equal variance is not assumed			6.687	3.929	0.003	0.197	0.02946	0.11462	0.27938
Group statistics							Independent samples test
	handle	Number of cases	mean	STDEV	Standard error mean				Levene test for equality of variances		Mean equality of means t test
viability	Scrambled (a)-sorafenib concentration（8 μM）	3	0.4057	0.03053	0.01763				F	Significance	t	freedom	Sig. (double tailed)	Mean difference	Standard error difference	Difference 95% confidence interval
	LINC silencers (b)-sorafenib concentration（8 μM）	3	0.1987	0.02732	0.01577											lower limit	upper limit
							viability	Assuming equal variance	0.003	0.957	8.751	4	0.001	0.207	0.02365	0.14132	0.27268
								Equal variance is not assumed			8.751	3.951	0.001	0.207	0.02365	0.141	0.273
Figure S5-C
Group statistics							Independent samples test
	handle	Number of cases	mean	STDEV	Standard error mean				Levene test for equality of variances		Mean equality of means t test
viability	OXA-S(a)-OXA concentration（2 μM）	3	0.909	0.01706	0.00985				F	Significance	t	freedom	Sig. (double tailed)	Mean difference	Standard error difference	Difference 95% confidence interval
	OXA-R（b-）OXA concentration（2 μM）	3	0.9617	0.01106	0.00639											lower limit	upper limit
							viability	Assuming equal variance	0.875	0.402	-4.487	4	0.011	-0.05267	0.01174	-0.08526	-0.02008
								Equal variance is not assumed			-4.487	3.429	0.015	-0.05267	0.01174	-0.08751	-0.01782
Group statistics							Independent samples test
	handle	Number of cases	mean	STDEV	Standard error mean				Levene test for equality of variances		Mean equality of means t test
viability	OXA-S(a)-OXA concentration（2 μM）	3	0.909	0.01706	0.00985				F	Significance	t	freedom	Sig. (double tailed)	Mean difference	Standard error difference	Difference 95% confidence interval
	OXA-R + LINC01134 silencers（c）-OXA concentration（2 μM）	3	0.9403	0.0129	0.00745											lower limit	upper limit
							viability	Assuming equal variance	0.364	0.579	-2.538	4	0.064	-0.03133	0.01235	-0.06561	0.00295
								Equal variance is not assumed			-2.538	3.723	0.069	-0.03133	0.01235	-0.06664	0.00398
Group statistics							Independent samples test
	handle	Number of cases	mean	STDEV	Standard error mean				Levene test for equality of variances		Mean equality of means t test
viability	OXA-S(a)-OXA concentration（2 μM）	3	0.909	0.01706	0.00985				F	Significance	t	freedom	Sig. (double tailed)	Mean difference	Standard error difference	Difference 95% confidence interval
	OXA-R + AEM1（d）-OXA concentration（2 μM）	3	0.9097	0.0165	0.00953											lower limit	upper limit
							viability	Assuming equal variance	0.053	0.83	-0.049	4	0.964	-0.00067	0.0137	-0.03871	0.03738
								Equal variance is not assumed			-0.049	3.996	0.964	-0.00067	0.0137	-0.03873	0.0374
Group statistics							Independent samples test
	handle	Number of cases	mean	STDEV	Standard error mean				Levene test for equality of variances		Mean equality of means t test
viability	OXA-S(a)-OXA concentration（4 μM）	3	0.7843	0.02386	0.01378				F	Significance	t	freedom	Sig. (double tailed)	Mean difference	Standard error difference	Difference 95% confidence interval
	OXA-R（b-）OXA concentration（4 μM）	3	0.9117	0.02739	0.01581											lower limit	upper limit
							viability	Assuming equal variance	0.031	0.869	-6.071	4	0.004	-0.12733	0.02097	-0.18557	-0.0691
								Equal variance is not assumed			-6.071	3.926	0.004	-0.12733	0.02097	-0.186	-0.06867
Group statistics							Independent samples test
	handle	Number of cases	mean	STDEV	Standard error mean				Levene test for equality of variances		Mean equality of means t test
viability	OXA-S(a)-OXA concentration（4 μM）	3	0.7843	0.02386	0.01378				F	Significance	t	freedom	Sig. (double tailed)	Mean difference	Standard error difference	Difference 95% confidence interval
	OXA-R + LINC01134 silencers（c）-OXA concentration（4 μM）	3	0.862	0.019	0.01097											lower limit	upper limit
							viability	Assuming equal variance	0.387	0.568	-4.41	4	0.012	-0.07767	0.01761	-0.12656	-0.02877
								Equal variance is not assumed			-4.41	3.809	0.013	-0.07767	0.01761	-0.12754	-0.02779
Group statistics							Independent samples test
	handle	Number of cases	mean	STDEV	Standard error mean				Levene test for equality of variances		Mean equality of means t test
viability	OXA-S(a)-OXA concentration（4 μM）	3	0.7843	0.02386	0.01378				F	Significance	t	freedom	Sig. (double tailed)	Mean difference	Standard error difference	Difference 95% confidence interval
	OXA-R + AEM1（d）-OXA concentration（4 μM）	3	0.789	0.06447	0.03722											lower limit	upper limit
							viability	Assuming equal variance	5.036	0.088	-0.118	4	0.912	-0.00467	0.03969	-0.11486	0.10552
								Equal variance is not assumed			-0.118	2.538	0.915	-0.00467	0.03969	-0.14503	0.1357
Group statistics							Independent samples test
	handle	Number of cases	mean	STDEV	Standard error mean				Levene test for equality of variances		Mean equality of means t test
viability	OXA-S(a)-OXA concentration（8 μM）	3	0.5453	0.02155	0.01244				F	Significance	t	freedom	Sig. (double tailed)	Mean difference	Standard error difference	Difference 95% confidence interval
	OXA-R（b-）OXA concentration（8 μM）	3	0.8337	0.01484	0.00857											lower limit	upper limit
							viability	Assuming equal variance	0.761	0.432	-19.086	4	0	-0.28833	0.01511	-0.33028	-0.24639
								Equal variance is not assumed			-19.086	3.549	0	-0.28833	0.01511	-0.33246	-0.2442
Group statistics							Independent samples test
	handle	Number of cases	mean	STDEV	Standard error mean				Levene test for equality of variances		Mean equality of means t test
viability	OXA-S(a)-OXA concentration（8 μM）	3	0.5453	0.02155	0.01244				F	Significance	t	freedom	Sig. (double tailed)	Mean difference	Standard error difference	Difference 95% confidence interval
	OXA-R + LINC01134 silencers（c）-OXA concentration（8 μM）	3	0.67	0.05645	0.03259											lower limit	upper limit
							viability	Assuming equal variance	3.265	0.145	-3.573	4	0.023	-0.12467	0.03489	-0.22153	-0.0278
								Equal variance is not assumed			-3.573	2.571	0.048	-0.12467	0.03489	-0.24696	-0.00238
Group statistics							Independent samples test
	handle	Number of cases	mean	STDEV	Standard error mean				Levene test for equality of variances		Mean equality of means t test
viability	OXA-S(a)-OXA concentration（8 μM）	3	0.5453	0.02155	0.01244				F	Significance	t	freedom	Sig. (double tailed)	Mean difference	Standard error difference	Difference 95% confidence interval
	OXA-R + AEM1（d）-OXA concentration（8 μM）	3	0.6427	0.03172	0.01832											lower limit	upper limit
							viability	Assuming equal variance	0.363	0.58	-4.396	4	0.012	-0.09733	0.02214	-0.15881	-0.03586
								Equal variance is not assumed			-4.396	3.522	0.016	-0.09733	0.02214	-0.16224	-0.03242
Group statistics							Independent samples test
	handle	Number of cases	mean	STDEV	Standard error mean				Levene test for equality of variances		Mean equality of means t test
viability	OXA-S(a)-OXA concentration（16 μM）	3	0.347	0.05507	0.0318				F	Significance	t	freedom	Sig. (double tailed)	Mean difference	Standard error difference	Difference 95% confidence interval
	OXA-R（b-）OXA concentration（16 μM）	3	0.6447	0.04155	0.02399											lower limit	upper limit
							viability	Assuming equal variance	0.613	0.478	-7.473	4	0.002	-0.29767	0.03983	-0.40825	-0.18708
								Equal variance is not assumed			-7.473	3.72	0.002	-0.29767	0.03983	-0.41162	-0.18371
Group statistics							Independent samples test
	handle	Number of cases	mean	STDEV	Standard error mean				Levene test for equality of variances		Mean equality of means t test
viability	OXA-S(a)-OXA concentration（16 μM）	3	0.347	0.05507	0.0318				F	Significance	t	freedom	Sig. (double tailed)	Mean difference	Standard error difference	Difference 95% confidence interval
	OXA-R + LINC01134 silencers（c）-OXA concentration（16 μM）	3	0.4363	0.0121	0.00698											lower limit	upper limit
							viability	Assuming equal variance	7.938	0.048	-2.744	4	0.052	-0.08933	0.03255	-0.17972	0.00105
								Equal variance is not assumed			-2.744	2.193	0.101	-0.08933	0.03255	-0.21825	0.03958
Group statistics							Independent samples test
	handle	Number of cases	mean	STDEV	Standard error mean				Levene test for equality of variances		Mean equality of means t test
viability	OXA-S(a)-OXA concentration（16 μM）	3	0.347	0.05507	0.0318				F	Significance	t	freedom	Sig. (double tailed)	Mean difference	Standard error difference	Difference 95% confidence interval
	OXA-R + AEM1（d）-OXA concentration（16 μM）	3	0.4103	0.04682	0.02703											lower limit	upper limit
							viability	Assuming equal variance	0.254	0.641	-1.518	4	0.204	-0.06333	0.04173	-0.17921	0.05254
								Equal variance is not assumed			-1.518	3.899	0.206	-0.06333	0.04173	-0.1804	0.05373
